# Supplementary material for: 2,2′-(9,9-Dioctyl-9H-fluorene-2,7-di­yl)bis­(4,4,5,5-tetra­methyl-1,3,2-dioxaborolane)
Source: Acta Crystallogr Sect E Struct Rep Online. 2011 Nov 25;67(Pt 12):o3449. doi: 10.1107/S1600536811049452 (PMC3239080; doi:10.1107/S1600536811049452)
Supplement: Supplementary file 1 [file e-67-o3449-sup1.cif]

##############################################################################
#                                                                            #
# This CIF contains the data in a paper accepted for publication in          #
# Acta Crystallographica Section E. It conforms to the requirements of       #
# Notes for Authors for Acta Crystallographica Section E, and has been       #
# peer reviewed under the auspices of the IUCr Commission on Journals.       #
#                                                                            #
# Full details of the Crystallographic Information File format               #
# are given in the paper "The Crystallographic Information File (CIF):       #
# a New Standard Archive File for Crystallography" by S. R. Hall, F. H.      #
# Allen and I. D. Brown [Acta Cryst. (1991), A47, 655-685].                  #
#                                                                            #
# The current version of the core CIF dictionary is obtainable from          #
# ftp://ftp.iucr.org/pub/cif_core.dic.                                       #
#                                                                            #
# Software is freely available for graphical display of the structure(s)     #
# in this CIF. For information consult the CIF software page                 #
# http://www.iucr.org/resources/cif/software.                                #
#                                                                            #
# This file may be used for bona fide research purposes within the           #
# scientific community so long as proper attribution is given to the journal # 
# article from which it was obtained.                                        #
#                                                                            #
##############################################################################
data_I
_audit_creation_method     SHELXL-97
_chemical_name_systematic
;
2,2'-(9,9-Dioctyl-9<i>H</i>-fluorene-2,7-diyl)bis(4,4,5,5-tetramethyl-1,3,2-
dioxaborolane)
;
_chemical_name_common     ?
_chemical_formula_moiety     'C41 H64 B2 O4'
_chemical_formula_sum     'C41 H64 B2 O4'
_chemical_formula_iupac     'C41 H64 B2 O4'
_chemical_formula_weight     642.54
_chemical_melting_point     ?
_symmetry_cell_setting     triclinic
_symmetry_space_group_name_H-M     'P -1'
_symmetry_space_group_name_Hall     '-P 1'
loop_
    _symmetry_equiv_pos_as_xyz
    'x, y, z'
    '-x, -y, -z'
_cell_length_a     12.8429(16)
_cell_length_b     13.4909(17)
_cell_length_c     14.1641(18)
_cell_angle_alpha     110.369(2)
_cell_angle_beta     90.183(2)
_cell_angle_gamma     115.632(2)
_cell_volume     2039.6(4)
_cell_formula_units_Z     2
_cell_measurement_reflns_used     5599
_cell_measurement_theta_min     2.58
_cell_measurement_theta_max     30.25
_cell_measurement_temperature     296(2)
_exptl_crystal_description     block
_exptl_crystal_colour     yellow
_exptl_crystal_size_max     0.16
_exptl_crystal_size_mid     0.12
_exptl_crystal_size_min     0.10
_exptl_crystal_density_diffrn     1.046
_exptl_crystal_density_meas     ?
_exptl_crystal_density_method     'not measured'
_exptl_crystal_F_000     704
_exptl_absorpt_coefficient_mu     0.064
_exptl_absorpt_correction_type     multi-scan
_exptl_absorpt_process_details     '(SADABS; Sheldrick, 1997)'
_exptl_absorpt_correction_T_min     0.9172
_exptl_absorpt_correction_T_max     0.9480
_exptl_special_details     ?
_diffrn_ambient_temperature     296(2)
_diffrn_radiation_type     MoK\a
_diffrn_radiation_wavelength     0.71073
_diffrn_radiation_source     'fine-focus sealed tube'
_diffrn_radiation_monochromator     graphite
_diffrn_measurement_device_type     'Bruker SMART CCD area-detector'
_diffrn_measurement_method     'phi and omega scans'
_diffrn_detector_area_resol_mean     ?
_diffrn_reflns_number     15861
_diffrn_reflns_av_R_equivalents     0.0232
_diffrn_reflns_av_sigmaI/netI     0.0358
_diffrn_reflns_theta_min     1.56
_diffrn_reflns_theta_max     25.01
_diffrn_reflns_theta_full     25.01
_diffrn_measured_fraction_theta_max     0.991
_diffrn_measured_fraction_theta_full     0.991
_diffrn_reflns_limit_h_min     -15
_diffrn_reflns_limit_h_max     15
_diffrn_reflns_limit_k_min     -16
_diffrn_reflns_limit_k_max     16
_diffrn_reflns_limit_l_min     -16
_diffrn_reflns_limit_l_max     16
_diffrn_standards_number     ?
_diffrn_standards_interval_count     ?
_diffrn_standards_interval_time     ?
_diffrn_standards_decay_%     ?
_refine_special_details
;
Refinement of <i>F</i>^2^ against ALL reflections. The weighted <i>R</i>-factor
<i>wR</i> and goodness of fit <i>S</i> are based on <i>F</i>^2^, conventional
<i>R</i>-factors <i>R</i> are based on <i>F</i>, with <i>F</i> set to zero for
negative <i>F</i>^2^. The threshold expression of <i>F</i>^2^ >
\s(<i>F</i>^2^) is used only for calculating <i>R</i>-factors(gt) <i>etc</i>.
and is not relevant to the choice of reflections for refinement.
<i>R</i>-factors based on <i>F</i>^2^ are statistically about twice as large
as those based on <i>F</i>, and <i>R</i>- factors based on ALL data will be
even larger.
;
_reflns_number_total     7119
_reflns_number_gt     5313
_reflns_threshold_expression     I>2sigma(I)
_refine_ls_structure_factor_coef     Fsqd
_refine_ls_matrix_type     full
_refine_ls_R_factor_all     0.0782
_refine_ls_R_factor_gt     0.0591
_refine_ls_wR_factor_gt     0.1743
_refine_ls_wR_factor_ref     0.1887
_refine_ls_goodness_of_fit_ref     1.121
_refine_ls_restrained_S_all     1.183
_refine_ls_number_reflns     7119
_refine_ls_number_parameters     476
_refine_ls_number_restraints     44
_refine_ls_hydrogen_treatment     constr
_refine_ls_weighting_scheme     calc
_refine_ls_weighting_details
         'calc w=1/[\s^2^(Fo^2^)+(0.1065P)^2^+0.2655P] where P=(Fo^2^+2Fc^2^)/3'
_atom_sites_solution_hydrogens     geom
_atom_sites_solution_primary     direct
_atom_sites_solution_secondary     difmap
_refine_ls_shift/su_max     0.000
_refine_ls_shift/su_mean     0.000
_refine_diff_density_max     0.417
_refine_diff_density_min     -0.389
_refine_ls_extinction_method     none
_refine_ls_extinction_coef     ?
loop_
    _atom_type_symbol
    _atom_type_description
    _atom_type_scat_dispersion_real
    _atom_type_scat_dispersion_imag
    _atom_type_scat_source
    'C' 'C' 0.0033 0.0016
                         'International Tables Vol C Tables 4.2.6.8 and 6.1.1.4'
    'H' 'H' 0.0000 0.0000
                         'International Tables Vol C Tables 4.2.6.8 and 6.1.1.4'
    'O' 'O' 0.0106 0.0060
                         'International Tables Vol C Tables 4.2.6.8 and 6.1.1.4'
    'B' 'B' 0.0013 0.0007
                         'International Tables Vol C Tables 4.2.6.8 and 6.1.1.4'
_computing_data_collection     'SMART (Bruker, 2001)'
_computing_cell_refinement     'SAINT (Bruker, 1999)'
_computing_data_reduction     'SAINT (Bruker, 1999)'
_computing_structure_solution     'SHELXS97 (Sheldrick, 2008)'
_computing_structure_refinement     'SHELXL97 (Sheldrick, 2008)'
_computing_molecular_graphics     'SHELXTL (Sheldrick, 2008)'
_computing_publication_material     'SHELXTL (Sheldrick, 2008)'
loop_
    _atom_site_type_symbol
    _atom_site_label
    _atom_site_fract_x
    _atom_site_fract_y
    _atom_site_fract_z
    _atom_site_U_iso_or_equiv
    _atom_site_adp_type
    _atom_site_calc_flag
    _atom_site_refinement_flags
    _atom_site_occupancy
    _atom_site_symmetry_multiplicity
    _atom_site_disorder_assembly
    _atom_site_disorder_group
    C C1 1.3735(2) 0.3651(3) 0.3764(3) 0.0806(8) Uani d . 1 1 . .
    H H1A 1.3487 0.3693 0.3145 0.121 Uiso calc R 1 1 . .
    H H1B 1.4335 0.3400 0.3665 0.121 Uiso calc R 1 1 . .
    H H1C 1.4041 0.4423 0.4311 0.121 Uiso calc R 1 1 . .
    C C2 1.3038(3) 0.2702(3) 0.5025(2) 0.0933(10) Uani d . 1 1 . .
    H H2A 1.3472 0.3498 0.5532 0.140 Uiso calc R 1 1 . .
    H H2B 1.3519 0.2306 0.4918 0.140 Uiso calc R 1 1 . .
    H H2C 1.2347 0.2271 0.5256 0.140 Uiso calc R 1 1 . .
    C C3 1.2687(2) 0.2753(2) 0.40342(18) 0.0563(6) Uani d . 1 1 . .
    C C4 1.2019(2) 0.15304(19) 0.31209(18) 0.0541(5) Uani d . 1 1 . .
    C C5 1.2783(3) 0.1184(3) 0.2395(2) 0.0851(9) Uani d . 1 1 . .
    H H5A 1.2299 0.0446 0.1833 0.128 Uiso calc R 1 1 . .
    H H5B 1.3347 0.1089 0.2754 0.128 Uiso calc R 1 1 . .
    H H5C 1.3186 0.1797 0.2140 0.128 Uiso calc R 1 1 . .
    C C6 1.1277(3) 0.0521(3) 0.3440(3) 0.0920(10) Uani d . 1 1 . .
    H H6A 1.0816 0.0760 0.3914 0.138 Uiso calc R 1 1 . .
    H H6B 1.1778 0.0325 0.3763 0.138 Uiso calc R 1 1 . .
    H H6C 1.0766 -0.0164 0.2848 0.138 Uiso calc R 1 1 . .
    B B1 1.10573(19) 0.26359(19) 0.32660(17) 0.0416(5) Uani d . 1 1 . .
    C C8 1.01169(16) 0.29926(17) 0.30368(14) 0.0387(4) Uani d . 1 1 . .
    C C9 1.01592(17) 0.40754(17) 0.36800(14) 0.0421(5) Uani d . 1 1 . .
    H H9 1.0777 0.4590 0.4232 0.051 Uiso calc R 1 1 . .
    C C10 0.93147(17) 0.43989(16) 0.35192(14) 0.0410(4) Uani d . 1 1 . .
    H H10 0.9364 0.5122 0.3955 0.049 Uiso calc R 1 1 . .
    C C11 0.83889(15) 0.36303(15) 0.26974(13) 0.0335(4) Uani d . 1 1 . .
    C C12 0.83306(15) 0.25488(15) 0.20272(13) 0.0339(4) Uani d . 1 1 . .
    C C13 0.91887(16) 0.22385(16) 0.21998(14) 0.0379(4) Uani d . 1 1 . .
    H H13 0.9148 0.1523 0.1756 0.045 Uiso calc R 1 1 . .
    C C14 0.73640(15) 0.37181(16) 0.23552(13) 0.0348(4) Uani d . 1 1 . .
    C C15 0.66891(15) 0.26943(15) 0.14792(13) 0.0349(4) Uani d . 1 1 . .
    C C16 0.56717(16) 0.25641(17) 0.09998(14) 0.0395(4) Uani d . 1 1 . .
    H H16 0.5223 0.1883 0.0420 0.047 Uiso calc R 1 1 . .
    C C17 0.53113(17) 0.34486(18) 0.13794(15) 0.0425(5) Uani d . 1 1 . .
    C C18 0.60018(18) 0.44592(18) 0.22592(16) 0.0457(5) Uani d . 1 1 . .
    H H18 0.5768 0.5050 0.2520 0.055 Uiso calc R 1 1 . .
    C C19 0.70171(17) 0.46038(17) 0.27493(15) 0.0417(4) Uani d . 1 1 . .
    H H19 0.7462 0.5281 0.3333 0.050 Uiso calc R 1 1 . .
    C C20 0.72435(15) 0.18565(15) 0.11903(13) 0.0357(4) Uani d . 1 1 . .
    C C21 0.75758(17) 0.16625(17) 0.01160(14) 0.0417(4) Uani d . 1 1 . .
    H H21A 0.8013 0.1211 0.0013 0.050 Uiso calc R 1 1 . .
    H H21B 0.6856 0.1173 -0.0389 0.050 Uiso calc R 1 1 . .
    C C22 0.82896(19) 0.27659(18) -0.00990(15) 0.0484(5) Uani d . 1 1 . .
    H H22A 0.8983 0.3298 0.0432 0.058 Uiso calc R 1 1 . .
    H H22B 0.7827 0.3180 -0.0079 0.058 Uiso calc R 1 1 . .
    C C23 0.8663(2) 0.24673(19) -0.11365(16) 0.0519(5) Uani d . 1 1 . .
    H H23A 0.9109 0.2038 -0.1153 0.062 Uiso calc R 1 1 . .
    H H23B 0.7963 0.1934 -0.1660 0.062 Uiso calc R 1 1 . .
    C C24 0.9392(2) 0.3522(2) -0.14084(19) 0.0623(6) Uani d . 1 1 . .
    H H24A 1.0037 0.4109 -0.0844 0.075 Uiso calc R 1 1 . .
    H H24B 0.8910 0.3886 -0.1492 0.075 Uiso calc R 1 1 . .
    C C25 0.9891(2) 0.3205(2) -0.23854(19) 0.0661(7) Uani d . 1 1 . .
    H H25A 1.0466 0.3938 -0.2430 0.079 Uiso calc R 1 1 . .
    H H25B 1.0299 0.2762 -0.2329 0.079 Uiso calc R 1 1 . .
    C C26 0.9001(2) 0.2484(2) -0.33613(19) 0.0630(6) Uani d . 1 1 . .
    H H26A 0.8665 0.2967 -0.3464 0.076 Uiso calc R 1 1 . .
    H H26B 0.8372 0.1801 -0.3284 0.076 Uiso calc R 1 1 . .
    C C27 0.9479(3) 0.2039(3) -0.4314(2) 0.0736(7) Uani d . 1 1 . .
    H H27A 1.0097 0.2722 -0.4402 0.088 Uiso calc R 1 1 . .
    H H27B 0.9829 0.1568 -0.4208 0.088 Uiso calc R 1 1 . .
    C C28 0.8573(3) 0.1300(4) -0.5278(2) 0.1048(11) Uani d . 1 1 . .
    H H28A 0.7946 0.0634 -0.5192 0.157 Uiso calc R 1 1 . .
    H H28B 0.8926 0.1015 -0.5837 0.157 Uiso calc R 1 1 . .
    H H28C 0.8268 0.1779 -0.5421 0.157 Uiso calc R 1 1 . .
    C C29 0.64286(17) 0.06309(16) 0.12104(15) 0.0434(5) Uani d . 1 1 . .
    H H29A 0.5724 0.0263 0.0702 0.052 Uiso calc R 1 1 . .
    H H29B 0.6819 0.0135 0.1000 0.052 Uiso calc R 1 1 . .
    C C30 0.6060(2) 0.0617(2) 0.22205(18) 0.0579(6) Uani d . 1 1 . .
    H H30A 0.5611 0.1055 0.2415 0.069 Uiso calc R 1 1 . .
    H H30B 0.6755 0.1015 0.2746 0.069 Uiso calc R 1 1 . .
    C C31 0.5322(2) -0.0648(2) 0.21612(19) 0.0660(7) Uani d . 1 1 . .
    H H31A 0.4593 -0.1009 0.1685 0.079 Uiso calc R 1 1 . .
    H H31B 0.5738 -0.1105 0.1883 0.079 Uiso calc R 1 1 . .
    C C32 0.5034(3) -0.0744(2) 0.3151(2) 0.0753(8) Uani d . 1 1 . .
    H H32A 0.4544 -0.0361 0.3393 0.090 Uiso calc R 1 1 . .
    H H32B 0.5757 -0.0311 0.3650 0.090 Uiso calc R 1 1 . .
    C C33 0.4407(3) -0.2015(2) 0.3100(2) 0.0767(8) Uani d . 1 1 . .
    H H33A 0.3659 -0.2436 0.2637 0.092 Uiso calc R 1 1 . .
    H H33B 0.4872 -0.2416 0.2819 0.092 Uiso calc R 1 1 . .
    C C34 0.4194(2) -0.2087(2) 0.4121(2) 0.0715(7) Uani d . 1 1 . .
    H H34A 0.3710 -0.1703 0.4391 0.086 Uiso calc R 1 1 . .
    H H34B 0.4941 -0.1640 0.4588 0.086 Uiso calc R 1 1 . .
    C C35 0.3606(3) -0.3333(2) 0.4101(2) 0.0738(7) Uani d . 1 1 . .
    H H35A 0.2863 -0.3786 0.3626 0.089 Uiso calc R 1 1 . .
    H H35B 0.4096 -0.3713 0.3847 0.089 Uiso calc R 1 1 . .
    C C36 0.3384(3) -0.3377(3) 0.5127(2) 0.0866(9) Uani d . 1 1 . .
    H H36A 0.4112 -0.2912 0.5607 0.130 Uiso calc R 1 1 . .
    H H36B 0.3048 -0.4189 0.5070 0.130 Uiso calc R 1 1 . .
    H H36C 0.2850 -0.3058 0.5361 0.130 Uiso calc R 1 1 . .
    B B2 0.4188(2) 0.3322(2) 0.08212(19) 0.0488(6) Uani d . 1 1 A .
    C C38 0.2767(2) 0.3777(2) 0.0435(2) 0.0611(6) Uani d D 1 1 . .
    C C39 0.2543(2) 0.2548(3) -0.0344(2) 0.0851(9) Uani d DU 1 1 A .
    C C40 0.1778(6) 0.3834(9) 0.0988(9) 0.093(3) Uani d PD 0.67(3) 1 A 1
    H H40A 0.1623 0.3371 0.1402 0.139 Uiso calc PR 0.67(3) 1 A 1
    H H40B 0.1084 0.3520 0.0496 0.139 Uiso calc PR 0.67(3) 1 A 1
    H H40C 0.1997 0.4648 0.1418 0.139 Uiso calc PR 0.67(3) 1 A 1
    C C41 0.3233(13) 0.4701(11) -0.0030(10) 0.127(4) Uani d PD 0.67(3) 1 A 1
    H H41A 0.3515 0.5482 0.0499 0.191 Uiso calc PR 0.67(3) 1 A 1
    H H41B 0.2615 0.4562 -0.0519 0.191 Uiso calc PR 0.67(3) 1 A 1
    H H41C 0.3865 0.4647 -0.0367 0.191 Uiso calc PR 0.67(3) 1 A 1
    C C42 0.1504(5) 0.1564(5) -0.0060(6) 0.103(2) Uani d PDU 0.568(10) 1 A 1
    H H42A 0.1427 0.0790 -0.0461 0.154 Uiso calc PR 0.568(10) 1 A 1
    H H42B 0.0782 0.1582 -0.0201 0.154 Uiso calc PR 0.568(10) 1 A 1
    H H42C 0.1677 0.1729 0.0655 0.154 Uiso calc PR 0.568(10) 1 A 1
    C C43 0.2241(8) 0.2131(9) -0.1497(3) 0.118(3) Uani d PDU 0.568(10) 1 A 1
    H H43A 0.2893 0.2610 -0.1738 0.177 Uiso calc PR 0.568(10) 1 A 1
    H H43B 0.1563 0.2208 -0.1668 0.177 Uiso calc PR 0.568(10) 1 A 1
    H H43C 0.2076 0.1311 -0.1816 0.177 Uiso calc PR 0.568(10) 1 A 1
    C C40' 0.1934(17) 0.362(2) 0.1209(16) 0.141(10) Uani d PD 0.33(3) 1 A 2
    H H40D 0.1866 0.2978 0.1389 0.211 Uiso calc PR 0.33(3) 1 A 2
    H H40E 0.1174 0.3454 0.0909 0.211 Uiso calc PR 0.33(3) 1 A 2
    H H40F 0.2242 0.4347 0.1813 0.211 Uiso calc PR 0.33(3) 1 A 2
    C C41' 0.2797(18) 0.4763(12) 0.0103(13) 0.072(4) Uani d PD 0.33(3) 1 A 2
    H H41D 0.2870 0.5429 0.0695 0.108 Uiso calc PR 0.33(3) 1 A 2
    H H41E 0.2084 0.4457 -0.0362 0.108 Uiso calc PR 0.33(3) 1 A 2
    H H41F 0.3456 0.5017 -0.0231 0.108 Uiso calc PR 0.33(3) 1 A 2
    C C42' 0.1352(6) 0.1440(7) -0.0788(11) 0.140(5) Uani d PDU 0.432(10) 1 A 2
    H H42D 0.1411 0.0880 -0.1400 0.210 Uiso calc PR 0.432(10) 1 A 2
    H H42E 0.0778 0.1662 -0.0948 0.210 Uiso calc PR 0.432(10) 1 A 2
    H H42F 0.1119 0.1081 -0.0296 0.210 Uiso calc PR 0.432(10) 1 A 2
    C C43' 0.2997(9) 0.2856(9) -0.1295(6) 0.102(3) Uani d PDU 0.432(10) 1 A 2
    H H43D 0.3716 0.3590 -0.1061 0.153 Uiso calc PR 0.432(10) 1 A 2
    H H43E 0.2416 0.2938 -0.1645 0.153 Uiso calc PR 0.432(10) 1 A 2
    H H43F 0.3133 0.2225 -0.1755 0.153 Uiso calc PR 0.432(10) 1 A 2
    O O1 1.18195(12) 0.31982(13) 0.41729(11) 0.0534(4) Uani d . 1 1 . .
    O O2 1.12008(13) 0.17226(13) 0.25826(11) 0.0565(4) Uani d . 1 1 . .
    O O3 0.37970(16) 0.41406(17) 0.11369(14) 0.0825(6) Uani d . 1 1 A .
    O O4 0.35039(15) 0.23804(16) -0.00401(14) 0.0759(5) Uani d . 1 1 . .
loop_
    _atom_site_aniso_label
    _atom_site_aniso_U_11
    _atom_site_aniso_U_22
    _atom_site_aniso_U_33
    _atom_site_aniso_U_12
    _atom_site_aniso_U_13
    _atom_site_aniso_U_23
    C1 0.0436(14) 0.0717(17) 0.116(2) 0.0235(13) 0.0014(14) 0.0286(16)
    C2 0.107(2) 0.138(3) 0.0654(18) 0.092(2) -0.0010(16) 0.0268(17)
    C3 0.0499(13) 0.0632(14) 0.0600(14) 0.0372(11) -0.0022(10) 0.0145(11)
    C4 0.0532(13) 0.0539(12) 0.0622(14) 0.0331(11) 0.0056(10) 0.0195(10)
    C5 0.091(2) 0.090(2) 0.084(2) 0.0639(18) 0.0190(16) 0.0163(16)
    C6 0.092(2) 0.0718(18) 0.128(3) 0.0404(17) 0.021(2) 0.0540(19)
    B1 0.0374(12) 0.0436(12) 0.0424(12) 0.0184(10) 0.0037(9) 0.0155(10)
    C8 0.0338(10) 0.0447(10) 0.0380(10) 0.0168(8) 0.0040(8) 0.0181(8)
    C9 0.0368(10) 0.0445(10) 0.0344(10) 0.0140(8) -0.0052(8) 0.0099(8)
    C10 0.0433(11) 0.0381(10) 0.0355(10) 0.0187(9) 0.0009(8) 0.0078(8)
    C11 0.0328(9) 0.0358(9) 0.0310(9) 0.0147(8) 0.0046(7) 0.0136(7)
    C12 0.0320(9) 0.0358(9) 0.0309(9) 0.0141(8) 0.0020(7) 0.0116(7)
    C13 0.0374(10) 0.0373(9) 0.0380(10) 0.0188(8) 0.0038(8) 0.0116(8)
    C14 0.0349(10) 0.0385(9) 0.0340(9) 0.0180(8) 0.0074(7) 0.0161(8)
    C15 0.0329(9) 0.0374(9) 0.0360(10) 0.0164(8) 0.0048(7) 0.0155(8)
    C16 0.0339(10) 0.0426(10) 0.0380(10) 0.0164(8) 0.0000(8) 0.0130(8)
    C17 0.0390(10) 0.0513(11) 0.0453(11) 0.0253(9) 0.0095(9) 0.0221(9)
    C18 0.0466(11) 0.0503(11) 0.0500(12) 0.0313(10) 0.0127(9) 0.0187(9)
    C19 0.0435(11) 0.0400(10) 0.0393(10) 0.0219(9) 0.0056(8) 0.0098(8)
    C20 0.0341(10) 0.0360(9) 0.0338(9) 0.0170(8) -0.0020(7) 0.0091(7)
    C21 0.0447(11) 0.0439(10) 0.0316(10) 0.0230(9) -0.0018(8) 0.0061(8)
    C22 0.0527(12) 0.0509(11) 0.0431(11) 0.0268(10) 0.0098(9) 0.0161(9)
    C23 0.0562(13) 0.0553(12) 0.0463(12) 0.0272(11) 0.0125(10) 0.0202(10)
    C24 0.0646(15) 0.0573(13) 0.0606(14) 0.0241(12) 0.0139(12) 0.0234(11)
    C25 0.0584(15) 0.0766(16) 0.0697(16) 0.0271(13) 0.0222(12) 0.0407(13)
    C26 0.0633(15) 0.0770(16) 0.0669(15) 0.0385(13) 0.0224(12) 0.0398(13)
    C27 0.0791(18) 0.0840(18) 0.0736(17) 0.0409(15) 0.0347(15) 0.0437(15)
    C28 0.110(3) 0.140(3) 0.069(2) 0.063(2) 0.0244(19) 0.040(2)
    C29 0.0393(11) 0.0372(10) 0.0450(11) 0.0138(8) -0.0050(8) 0.0115(8)
    C30 0.0544(13) 0.0518(12) 0.0603(14) 0.0151(11) 0.0057(11) 0.0262(11)
    C31 0.0634(15) 0.0588(14) 0.0667(16) 0.0162(12) 0.0050(12) 0.0300(12)
    C32 0.0764(18) 0.0681(16) 0.0673(16) 0.0176(14) 0.0081(13) 0.0311(13)
    C33 0.0750(18) 0.0675(16) 0.0829(19) 0.0230(14) 0.0168(15) 0.0367(14)
    C34 0.0692(17) 0.0677(15) 0.0754(17) 0.0263(13) 0.0072(13) 0.0324(13)
    C35 0.0725(17) 0.0656(16) 0.0860(19) 0.0290(14) 0.0127(14) 0.0359(14)
    C36 0.087(2) 0.096(2) 0.085(2) 0.0403(17) 0.0201(16) 0.0460(17)
    B2 0.0443(13) 0.0602(14) 0.0517(14) 0.0297(12) 0.0098(11) 0.0253(12)
    C38 0.0472(13) 0.0878(17) 0.0750(16) 0.0436(13) 0.0127(11) 0.0449(14)
    C39 0.0682(17) 0.108(2) 0.0802(18) 0.0588(16) -0.0179(13) 0.0149(15)
    C40 0.075(4) 0.129(6) 0.094(5) 0.064(4) 0.032(3) 0.043(4)
    C41 0.097(7) 0.164(8) 0.174(8) 0.059(6) 0.037(6) 0.126(7)
    C42 0.080(4) 0.091(4) 0.114(5) 0.032(3) -0.003(3) 0.023(3)
    C43 0.110(5) 0.144(5) 0.096(4) 0.073(4) -0.013(3) 0.024(3)
    C40' 0.101(11) 0.29(3) 0.166(17) 0.136(16) 0.081(12) 0.18(2)
    C41' 0.064(8) 0.085(7) 0.095(8) 0.044(6) 0.022(6) 0.053(6)
    C42' 0.127(6) 0.144(6) 0.148(7) 0.072(5) -0.012(4) 0.043(4)
    C43' 0.111(5) 0.110(5) 0.087(5) 0.069(4) -0.008(3) 0.017(3)
    O1 0.0498(8) 0.0613(9) 0.0492(9) 0.0370(7) -0.0065(7) 0.0071(7)
    O2 0.0565(9) 0.0565(9) 0.0517(9) 0.0333(8) -0.0054(7) 0.0066(7)
    O3 0.0767(12) 0.0906(13) 0.0821(13) 0.0640(11) -0.0161(9) 0.0031(10)
    O4 0.0681(11) 0.0818(12) 0.0751(12) 0.0503(10) -0.0183(9) 0.0075(9)
_geom_special_details
;
All e.s.d.'s (except the e.s.d. in the dihedral angle between two l.s. planes)
are estimated using the full covariance matrix. The cell e.s.d.'s are taken
into account individually in the estimation of e.s.d.'s in distances, angles
and torsion angles; correlations between e.s.d.'s in cell parameters are only
used when they are defined by crystal symmetry. An approximate (isotropic)
treatment of cell e.s.d.'s is used for estimating e.s.d.'s involving l.s.
planes.
;
loop_
    _geom_bond_atom_site_label_1
    _geom_bond_atom_site_label_2
    _geom_bond_site_symmetry_2
    _geom_bond_distance
    _geom_bond_publ_flag
    C1 C3 . 1.530(4) ?
    C1 H1A . 0.9600 ?
    C1 H1B . 0.9600 ?
    C1 H1C . 0.9600 ?
    C2 C3 . 1.505(4) ?
    C2 H2A . 0.9600 ?
    C2 H2B . 0.9600 ?
    C2 H2C . 0.9600 ?
    C3 O1 . 1.462(2) ?
    C3 C4 . 1.554(3) ?
    C4 O2 . 1.456(2) ?
    C4 C6 . 1.509(4) ?
    C4 C5 . 1.519(4) ?
    C5 H5A . 0.9600 ?
    C5 H5B . 0.9600 ?
    C5 H5C . 0.9600 ?
    C6 H6A . 0.9600 ?
    C6 H6B . 0.9600 ?
    C6 H6C . 0.9600 ?
    B1 O1 . 1.362(3) ?
    B1 O2 . 1.362(3) ?
    B1 C8 . 1.551(3) ?
    C8 C13 . 1.401(3) ?
    C8 C9 . 1.404(3) ?
    C9 C10 . 1.377(3) ?
    C9 H9 . 0.9300 ?
    C10 C11 . 1.388(3) ?
    C10 H10 . 0.9300 ?
    C11 C12 . 1.406(2) ?
    C11 C14 . 1.467(2) ?
    C12 C13 . 1.385(2) ?
    C12 C20 . 1.522(2) ?
    C13 H13 . 0.9300 ?
    C14 C19 . 1.391(3) ?
    C14 C15 . 1.401(2) ?
    C15 C16 . 1.383(2) ?
    C15 C20 . 1.526(2) ?
    C16 C17 . 1.400(3) ?
    C16 H16 . 0.9300 ?
    C17 C18 . 1.401(3) ?
    C17 B2 . 1.556(3) ?
    C18 C19 . 1.378(3) ?
    C18 H18 . 0.9300 ?
    C19 H19 . 0.9300 ?
    C20 C29 . 1.538(3) ?
    C20 C21 . 1.546(3) ?
    C21 C22 . 1.512(3) ?
    C21 H21A . 0.9700 ?
    C21 H21B . 0.9700 ?
    C22 C23 . 1.521(3) ?
    C22 H22A . 0.9700 ?
    C22 H22B . 0.9700 ?
    C23 C24 . 1.510(3) ?
    C23 H23A . 0.9700 ?
    C23 H23B . 0.9700 ?
    C24 C25 . 1.530(3) ?
    C24 H24A . 0.9700 ?
    C24 H24B . 0.9700 ?
    C25 C26 . 1.501(4) ?
    C25 H25A . 0.9700 ?
    C25 H25B . 0.9700 ?
    C26 C27 . 1.522(3) ?
    C26 H26A . 0.9700 ?
    C26 H26B . 0.9700 ?
    C27 C28 . 1.500(4) ?
    C27 H27A . 0.9700 ?
    C27 H27B . 0.9700 ?
    C28 H28A . 0.9600 ?
    C28 H28B . 0.9600 ?
    C28 H28C . 0.9600 ?
    C29 C30 . 1.512(3) ?
    C29 H29A . 0.9700 ?
    C29 H29B . 0.9700 ?
    C30 C31 . 1.522(3) ?
    C30 H30A . 0.9700 ?
    C30 H30B . 0.9700 ?
    C31 C32 . 1.485(4) ?
    C31 H31A . 0.9700 ?
    C31 H31B . 0.9700 ?
    C32 C33 . 1.520(4) ?
    C32 H32A . 0.9700 ?
    C32 H32B . 0.9700 ?
    C33 C34 . 1.501(4) ?
    C33 H33A . 0.9700 ?
    C33 H33B . 0.9700 ?
    C34 C35 . 1.505(4) ?
    C34 H34A . 0.9700 ?
    C34 H34B . 0.9700 ?
    C35 C36 . 1.498(4) ?
    C35 H35A . 0.9700 ?
    C35 H35B . 0.9700 ?
    C36 H36A . 0.9600 ?
    C36 H36B . 0.9600 ?
    C36 H36C . 0.9600 ?
    B2 O3 . 1.345(3) ?
    B2 O4 . 1.350(3) ?
    C38 O3 . 1.438(3) ?
    C38 C41 . 1.509(6) ?
    C38 C40 . 1.511(5) ?
    C38 C39 . 1.536(4) ?
    C38 C40' . 1.537(9) ?
    C38 C41' . 1.545(8) ?
    C39 O4 . 1.438(3) ?
    C39 C43 . 1.518(4) ?
    C39 C42' . 1.527(4) ?
    C39 C43' . 1.585(4) ?
    C39 C42 . 1.596(4) ?
    C40 H40A . 0.9600 ?
    C40 H40B . 0.9600 ?
    C40 H40C . 0.9600 ?
    C41 H41A . 0.9600 ?
    C41 H41B . 0.9600 ?
    C41 H41C . 0.9600 ?
    C42 H42A . 0.9600 ?
    C42 H42B . 0.9600 ?
    C42 H42C . 0.9600 ?
    C43 H43A . 0.9600 ?
    C43 H43B . 0.9600 ?
    C43 H43C . 0.9600 ?
    C40' H40D . 0.9600 ?
    C40' H40E . 0.9600 ?
    C40' H40F . 0.9600 ?
    C41' H41D . 0.9600 ?
    C41' H41E . 0.9600 ?
    C41' H41F . 0.9600 ?
    C42' H42D . 0.9600 ?
    C42' H42E . 0.9600 ?
    C42' H42F . 0.9600 ?
    C43' H43D . 0.9600 ?
    C43' H43E . 0.9600 ?
    C43' H43F . 0.9600 ?
loop_
    _geom_angle_atom_site_label_1
    _geom_angle_atom_site_label_2
    _geom_angle_atom_site_label_3
    _geom_angle_site_symmetry_1
    _geom_angle_site_symmetry_3
    _geom_angle
    _geom_angle_publ_flag
    C3 C1 H1A . . 109.5 ?
    C3 C1 H1B . . 109.5 ?
    H1A C1 H1B . . 109.5 ?
    C3 C1 H1C . . 109.5 ?
    H1A C1 H1C . . 109.5 ?
    H1B C1 H1C . . 109.5 ?
    C3 C2 H2A . . 109.5 ?
    C3 C2 H2B . . 109.5 ?
    H2A C2 H2B . . 109.5 ?
    C3 C2 H2C . . 109.5 ?
    H2A C2 H2C . . 109.5 ?
    H2B C2 H2C . . 109.5 ?
    O1 C3 C2 . . 108.58(19) ?
    O1 C3 C1 . . 106.07(19) ?
    C2 C3 C1 . . 110.8(2) ?
    O1 C3 C4 . . 102.25(16) ?
    C2 C3 C4 . . 115.6(2) ?
    C1 C3 C4 . . 112.7(2) ?
    O2 C4 C6 . . 106.18(19) ?
    O2 C4 C5 . . 109.11(19) ?
    C6 C4 C5 . . 110.3(2) ?
    O2 C4 C3 . . 102.21(15) ?
    C6 C4 C3 . . 113.6(2) ?
    C5 C4 C3 . . 114.7(2) ?
    C4 C5 H5A . . 109.5 ?
    C4 C5 H5B . . 109.5 ?
    H5A C5 H5B . . 109.5 ?
    C4 C5 H5C . . 109.5 ?
    H5A C5 H5C . . 109.5 ?
    H5B C5 H5C . . 109.5 ?
    C4 C6 H6A . . 109.5 ?
    C4 C6 H6B . . 109.5 ?
    H6A C6 H6B . . 109.5 ?
    C4 C6 H6C . . 109.5 ?
    H6A C6 H6C . . 109.5 ?
    H6B C6 H6C . . 109.5 ?
    O1 B1 O2 . . 113.09(17) ?
    O1 B1 C8 . . 123.48(18) ?
    O2 B1 C8 . . 123.43(18) ?
    C13 C8 C9 . . 118.03(17) ?
    C13 C8 B1 . . 121.32(17) ?
    C9 C8 B1 . . 120.64(17) ?
    C10 C9 C8 . . 122.08(17) ?
    C10 C9 H9 . . 119.0 ?
    C8 C9 H9 . . 119.0 ?
    C9 C10 C11 . . 119.10(17) ?
    C9 C10 H10 . . 120.4 ?
    C11 C10 H10 . . 120.4 ?
    C10 C11 C12 . . 120.32(16) ?
    C10 C11 C14 . . 131.25(16) ?
    C12 C11 C14 . . 108.43(15) ?
    C13 C12 C11 . . 119.79(16) ?
    C13 C12 C20 . . 129.21(16) ?
    C11 C12 C20 . . 110.98(15) ?
    C12 C13 C8 . . 120.66(17) ?
    C12 C13 H13 . . 119.7 ?
    C8 C13 H13 . . 119.7 ?
    C19 C14 C15 . . 120.54(17) ?
    C19 C14 C11 . . 131.07(17) ?
    C15 C14 C11 . . 108.39(15) ?
    C16 C15 C14 . . 119.77(17) ?
    C16 C15 C20 . . 129.12(16) ?
    C14 C15 C20 . . 111.11(15) ?
    C15 C16 C17 . . 120.61(18) ?
    C15 C16 H16 . . 119.7 ?
    C17 C16 H16 . . 119.7 ?
    C16 C17 C18 . . 118.28(17) ?
    C16 C17 B2 . . 120.65(18) ?
    C18 C17 B2 . . 121.05(18) ?
    C19 C18 C17 . . 121.97(18) ?
    C19 C18 H18 . . 119.0 ?
    C17 C18 H18 . . 119.0 ?
    C18 C19 C14 . . 118.83(18) ?
    C18 C19 H19 . . 120.6 ?
    C14 C19 H19 . . 120.6 ?
    C12 C20 C15 . . 101.09(13) ?
    C12 C20 C29 . . 111.91(14) ?
    C15 C20 C29 . . 112.12(15) ?
    C12 C20 C21 . . 111.41(14) ?
    C15 C20 C21 . . 111.89(14) ?
    C29 C20 C21 . . 108.36(14) ?
    C22 C21 C20 . . 116.96(15) ?
    C22 C21 H21A . . 108.1 ?
    C20 C21 H21A . . 108.1 ?
    C22 C21 H21B . . 108.1 ?
    C20 C21 H21B . . 108.1 ?
    H21A C21 H21B . . 107.3 ?
    C21 C22 C23 . . 112.03(17) ?
    C21 C22 H22A . . 109.2 ?
    C23 C22 H22A . . 109.2 ?
    C21 C22 H22B . . 109.2 ?
    C23 C22 H22B . . 109.2 ?
    H22A C22 H22B . . 107.9 ?
    C24 C23 C22 . . 115.48(18) ?
    C24 C23 H23A . . 108.4 ?
    C22 C23 H23A . . 108.4 ?
    C24 C23 H23B . . 108.4 ?
    C22 C23 H23B . . 108.4 ?
    H23A C23 H23B . . 107.5 ?
    C23 C24 C25 . . 113.9(2) ?
    C23 C24 H24A . . 108.8 ?
    C25 C24 H24A . . 108.8 ?
    C23 C24 H24B . . 108.8 ?
    C25 C24 H24B . . 108.8 ?
    H24A C24 H24B . . 107.7 ?
    C26 C25 C24 . . 115.2(2) ?
    C26 C25 H25A . . 108.5 ?
    C24 C25 H25A . . 108.5 ?
    C26 C25 H25B . . 108.5 ?
    C24 C25 H25B . . 108.5 ?
    H25A C25 H25B . . 107.5 ?
    C25 C26 C27 . . 114.9(2) ?
    C25 C26 H26A . . 108.6 ?
    C27 C26 H26A . . 108.6 ?
    C25 C26 H26B . . 108.6 ?
    C27 C26 H26B . . 108.6 ?
    H26A C26 H26B . . 107.5 ?
    C28 C27 C26 . . 114.1(2) ?
    C28 C27 H27A . . 108.7 ?
    C26 C27 H27A . . 108.7 ?
    C28 C27 H27B . . 108.7 ?
    C26 C27 H27B . . 108.7 ?
    H27A C27 H27B . . 107.6 ?
    C27 C28 H28A . . 109.5 ?
    C27 C28 H28B . . 109.5 ?
    H28A C28 H28B . . 109.5 ?
    C27 C28 H28C . . 109.5 ?
    H28A C28 H28C . . 109.5 ?
    H28B C28 H28C . . 109.5 ?
    C30 C29 C20 . . 116.80(16) ?
    C30 C29 H29A . . 108.1 ?
    C20 C29 H29A . . 108.1 ?
    C30 C29 H29B . . 108.1 ?
    C20 C29 H29B . . 108.1 ?
    H29A C29 H29B . . 107.3 ?
    C29 C30 C31 . . 111.86(19) ?
    C29 C30 H30A . . 109.2 ?
    C31 C30 H30A . . 109.2 ?
    C29 C30 H30B . . 109.2 ?
    C31 C30 H30B . . 109.2 ?
    H30A C30 H30B . . 107.9 ?
    C32 C31 C30 . . 115.2(2) ?
    C32 C31 H31A . . 108.5 ?
    C30 C31 H31A . . 108.5 ?
    C32 C31 H31B . . 108.5 ?
    C30 C31 H31B . . 108.5 ?
    H31A C31 H31B . . 107.5 ?
    C31 C32 C33 . . 114.5(2) ?
    C31 C32 H32A . . 108.6 ?
    C33 C32 H32A . . 108.6 ?
    C31 C32 H32B . . 108.6 ?
    C33 C32 H32B . . 108.6 ?
    H32A C32 H32B . . 107.6 ?
    C34 C33 C32 . . 113.5(2) ?
    C34 C33 H33A . . 108.9 ?
    C32 C33 H33A . . 108.9 ?
    C34 C33 H33B . . 108.9 ?
    C32 C33 H33B . . 108.9 ?
    H33A C33 H33B . . 107.7 ?
    C33 C34 C35 . . 114.8(2) ?
    C33 C34 H34A . . 108.6 ?
    C35 C34 H34A . . 108.6 ?
    C33 C34 H34B . . 108.6 ?
    C35 C34 H34B . . 108.6 ?
    H34A C34 H34B . . 107.5 ?
    C36 C35 C34 . . 113.5(2) ?
    C36 C35 H35A . . 108.9 ?
    C34 C35 H35A . . 108.9 ?
    C36 C35 H35B . . 108.9 ?
    C34 C35 H35B . . 108.9 ?
    H35A C35 H35B . . 107.7 ?
    C35 C36 H36A . . 109.5 ?
    C35 C36 H36B . . 109.5 ?
    H36A C36 H36B . . 109.5 ?
    C35 C36 H36C . . 109.5 ?
    H36A C36 H36C . . 109.5 ?
    H36B C36 H36C . . 109.5 ?
    O3 B2 O4 . . 112.59(19) ?
    O3 B2 C17 . . 123.8(2) ?
    O4 B2 C17 . . 123.6(2) ?
    O3 C38 C41 . . 100.9(6) ?
    O3 C38 C40 . . 111.6(6) ?
    C41 C38 C40 . . 111.6(5) ?
    O3 C38 C39 . . 103.50(17) ?
    C41 C38 C39 . . 110.9(7) ?
    C40 C38 C39 . . 116.9(4) ?
    O3 C38 C40' . . 95.2(9) ?
    C41 C38 C40' . . 130.8(8) ?
    C40 C38 C40' . . 21.6(6) ?
    C39 C38 C40' . . 109.9(10) ?
    O3 C38 C41' . . 114.2(7) ?
    C41 C38 C41' . . 23.4(4) ?
    C40 C38 C41' . . 88.4(5) ?
    C39 C38 C41' . . 122.2(7) ?
    C40' C38 C41' . . 108.5(7) ?
    O4 C39 C43 . . 112.3(3) ?
    O4 C39 C42' . . 116.9(5) ?
    C43 C39 C42' . . 68.3(5) ?
    O4 C39 C38 . . 104.88(19) ?
    C43 C39 C38 . . 125.0(4) ?
    C42' C39 C38 . . 126.3(5) ?
    O4 C39 C43' . . 97.1(4) ?
    C43 C39 C43' . . 36.8(4) ?
    C42' C39 C43' . . 105.0(5) ?
    C38 C39 C43' . . 101.5(4) ?
    O4 C39 C42 . . 99.1(3) ?
    C43 C39 C42 . . 104.9(4) ?
    C42' C39 C42 . . 36.9(4) ?
    C38 C39 C42 . . 107.5(3) ?
    C43' C39 C42 . . 141.6(4) ?
    C38 C40 H40A . . 109.5 ?
    C38 C40 H40B . . 109.5 ?
    C38 C40 H40C . . 109.5 ?
    C38 C41 H41A . . 109.5 ?
    C38 C41 H41B . . 109.5 ?
    C38 C41 H41C . . 109.5 ?
    C39 C42 H42A . . 109.5 ?
    C39 C42 H42B . . 109.5 ?
    C39 C42 H42C . . 109.5 ?
    C39 C43 H43A . . 109.5 ?
    C39 C43 H43B . . 109.5 ?
    C39 C43 H43C . . 109.5 ?
    C38 C40' H40D . . 109.5 ?
    C38 C40' H40E . . 109.5 ?
    H40D C40' H40E . . 109.5 ?
    C38 C40' H40F . . 109.5 ?
    H40D C40' H40F . . 109.5 ?
    H40E C40' H40F . . 109.5 ?
    C38 C41' H41D . . 109.5 ?
    C38 C41' H41E . . 109.5 ?
    H41D C41' H41E . . 109.5 ?
    C38 C41' H41F . . 109.5 ?
    H41D C41' H41F . . 109.5 ?
    H41E C41' H41F . . 109.5 ?
    C39 C42' H42D . . 109.5 ?
    C39 C42' H42E . . 109.5 ?
    H42D C42' H42E . . 109.5 ?
    C39 C42' H42F . . 109.5 ?
    H42D C42' H42F . . 109.5 ?
    H42E C42' H42F . . 109.5 ?
    C39 C43' H43D . . 109.5 ?
    C39 C43' H43E . . 109.5 ?
    H43D C43' H43E . . 109.5 ?
    C39 C43' H43F . . 109.5 ?
    H43D C43' H43F . . 109.5 ?
    H43E C43' H43F . . 109.5 ?
    B1 O1 C3 . . 107.17(16) ?
    B1 O2 C4 . . 107.55(16) ?
    B2 O3 C38 . . 109.98(19) ?
    B2 O4 C39 . . 108.92(19) ?
data_global
_journal_date_recd_electronic     2011-11-11
_journal_date_accepted     2011-11-19
_journal_name_full     'Acta Crystallographica, Section E'
_journal_year     2011
_journal_volume     67
_journal_issue     12
_journal_page_first     o3449
_journal_page_last     o3449
_journal_paper_category     QO
_journal_coeditor_code     FF2043
_publ_contact_author_name     'Huang, Lin'
_publ_contact_author_address
;
Department of Chemistry and Biology,
Xiangfan University, Xiangfan 441053,
People's Republic of China
;
_publ_contact_author_email     hlwork02@126.com
_publ_contact_author_fax     ?
_publ_contact_author_phone     ?
_publ_section_title
;\
2,2'-(9,9-Dioctyl-9<i>H</i>-fluorene-2,7-diyl)bis(4,4,5,5-tetramethyl-1,3,2-\
dioxaborolane)
;
loop_
    _publ_author_name
    _publ_author_address
    'Huang, Lin'
;
Department of Chemistry and Biology,
Xiangfan University, Xiangfan 441053,
People's Republic of China
;
