# Supplementary material for: 2,2′-(9,9-Dioctyl-9H-fluorene-2,7-di­yl)bis­(4,4,5,5-tetra­methyl-1,3,2-dioxaborolane)
Source: Acta Crystallogr Sect E Struct Rep Online. 2011 Nov 25;67(Pt 12):o3449. doi: 10.1107/S1600536811049452 (PMC3239080; doi:10.1107/S1600536811049452)
Supplement: Supplementary file 2 [file e-67-o3449-Isup2.hkl]

# 
# h,k,l, Fc-squared, Fo-squared, sigma(Fo-squared) and status flag 
# 
data_I
_shelx_title ' t in P-1' 
_shelx_refln_list_code          4 
_shelx_F_calc_maximum      202.18 
_exptl_crystal_F_000       704.00 
_reflns_d_resolution_high  0.8406 
 
loop_ 
 _symmetry_equiv_pos_as_xyz 
 'x, y, z' 
 '-x, -y, -z' 
 
_cell_length_a    12.8429 
_cell_length_b    13.4909 
_cell_length_c    14.1641 
_cell_angle_alpha 110.369 
_cell_angle_beta   90.183 
_cell_angle_gamma 115.632 
 
_shelx_F_squared_multiplier     1.000 
 
loop_ 
 _refln_index_h 
 _refln_index_k 
 _refln_index_l 
 _refln_F_squared_calc 
 _refln_F_squared_meas 
 _refln_F_squared_sigma 
 _refln_observed_status 
   1   0   0        1.38        0.40      0.33 o 
   2   0   0     1911.77     1816.40     35.90 o 
   3   0   0      257.96      178.63      3.77 o 
   4   0   0     1429.95     1540.58     30.46 o 
   5   0   0       13.10       14.24      0.76 o 
   6   0   0       38.83       35.77      1.78 o 
   7   0   0      272.78      293.01      8.11 o 
   8   0   0       44.21       44.43      2.57 o 
   9   0   0       77.29       79.13      3.51 o 
  10   0   0        2.19        2.22      1.51 o 
  11   0   0      174.23      153.25     12.07 o 
  12   0   0       44.24       53.31      9.33 o 
  13   0   0        4.75        4.89      2.51 o 
 -13   1   0       21.84       25.44      2.57 o 
 -12   1   0       14.39       11.25      4.44 o 
 -11   1   0      110.55      105.77      4.43 o 
 -10   1   0        0.61        0.00      1.26 o 
  -9   1   0      203.25      204.81      6.29 o 
  -8   1   0       73.64       78.37      3.19 o 
  -7   1   0      231.20      246.33      5.43 o 
  -6   1   0       34.07       57.86      2.19 o 
  -5   1   0     1278.43     1409.05     32.98 o 
  -4   1   0        1.18        0.86      1.24 o 
  -3   1   0    20017.04    18207.93    370.35 o 
  -2   1   0       16.74       10.61      0.51 o 
  -1   1   0      171.18      146.23      3.12 o 
   0   1   0     1560.33     1246.63    113.71 o 
   1   1   0       59.75       65.24      1.72 o 
   2   1   0      344.40      318.57      6.45 o 
   3   1   0       22.85       31.44      0.99 o 
   4   1   0       74.46       84.96      3.67 o 
   5   1   0        7.84        7.12      1.82 o 
   6   1   0       73.23       65.88      3.63 o 
   7   1   0       18.12       15.46      1.52 o 
   8   1   0       34.48       47.50      2.69 o 
   9   1   0       37.23       31.08      2.27 o 
  10   1   0       31.41       42.48      2.82 o 
  11   1   0      314.73      343.43     10.16 o 
  12   1   0       58.88       58.89      5.85 o 
  13   1   0        2.58        5.03      1.94 o 
 -14   2   0        7.22        4.41      2.03 o 
 -13   2   0       33.86       25.89      3.06 o 
 -12   2   0      312.68      336.80      9.90 o 
 -11   2   0      130.67      135.09      4.99 o 
 -10   2   0       92.65       95.87      3.90 o 
  -9   2   0       61.25       68.51      3.62 o 
  -8   2   0       90.15       66.87      2.11 o 
  -7   2   0       22.59       16.87      0.99 o 
  -6   2   0     1122.52     1265.35     29.79 o 
  -5   2   0        4.99        2.19      0.68 o 
  -4   2   0      425.34      395.82      8.09 o 
  -3   2   0      238.03      356.00      7.27 o 
  -2   2   0     5761.84     5312.19    104.98 o 
  -1   2   0     3262.73     3016.38     73.97 o 
   1   2   0     1452.04     1423.92     45.92 o 
   2   2   0       86.77      132.53      3.46 o 
   3   2   0      193.62      195.76      4.91 o 
   4   2   0        1.30        3.15      2.71 o 
   5   2   0       22.80       28.99      2.22 o 
   6   2   0      193.93      205.26      6.07 o 
   7   2   0      261.09      296.74      8.41 o 
   8   2   0      115.58      105.46      4.16 o 
   9   2   0       87.21      112.87      4.48 o 
  10   2   0       28.28       29.29      2.52 o 
  11   2   0       16.29       14.90      2.24 o 
  12   2   0        1.74        0.00      1.83 o 
 -14   3   0        0.23        0.18      2.01 o 
 -13   3   0        0.10        0.00      1.53 o 
 -12   3   0       83.76       94.47      4.22 o 
 -11   3   0      169.24      175.08      6.92 o 
 -10   3   0        3.73        4.55      1.03 o 
  -9   3   0       75.33       71.69      3.79 o 
  -8   3   0       26.26       25.02      4.34 o 
  -7   3   0       94.09      120.18      3.03 o 
  -5   3   0      743.49      809.82     30.18 o 
  -4   3   0     1222.42     1304.20     25.93 o 
  -3   3   0     4518.22     4210.39     83.27 o 
  -2   3   0     2634.84     2602.00     63.81 o 
  -1   3   0       44.25       41.59      1.63 o 
   0   3   0      540.89      562.04     11.38 o 
   1   3   0      359.62      409.07      8.40 o 
   2   3   0       52.11       33.97      2.88 o 
   3   3   0      175.42      174.20      7.71 o 
   4   3   0      364.22      435.00     10.55 o 
   5   3   0      246.01      288.13      6.27 o 
   6   3   0      677.77      704.26     18.16 o 
   7   3   0       82.92      102.94      4.08 o 
   8   3   0        3.08        0.00      1.37 o 
   9   3   0        1.05        1.52      1.66 o 
  10   3   0       17.95       13.94      2.18 o 
  11   3   0       47.29       54.41      3.42 o 
 -14   4   0        4.24        6.96      1.96 o 
 -13   4   0        0.01        0.00      1.55 o 
 -12   4   0       54.43       58.23      3.34 o 
 -11   4   0       49.51       58.31      2.42 o 
 -10   4   0       29.85       22.04      1.88 o 
  -9   4   0        5.53        7.04      1.00 o 
  -8   4   0        9.33        7.16      1.49 o 
  -7   4   0        4.64        5.28      0.94 o 
  -6   4   0     1172.98     1001.08    123.50 o 
  -5   4   0      859.03      826.64     31.29 o 
  -4   4   0      264.09      181.69      4.03 o 
  -3   4   0       73.24       51.27      1.91 o 
  -2   4   0      326.83      341.71      7.09 o 
   0   4   0        1.20        1.53      0.85 o 
   1   4   0       18.77       12.07      0.88 o 
   2   4   0       84.37       65.03      1.95 o 
   3   4   0       71.40      115.27      2.98 o 
   4   4   0       66.82       83.15      2.67 o 
   5   4   0     1200.90     1246.60     29.41 o 
   6   4   0       38.15       30.49      2.75 o 
   7   4   0       26.25       23.13      2.18 o 
   8   4   0      155.76      158.73      5.63 o 
   9   4   0      172.62      194.05      6.52 o 
  10   4   0       14.07       20.33      2.45 o 
  11   4   0        0.10        1.29      1.92 o 
 -15   5   0        0.13        0.50      1.88 o 
 -14   5   0        3.48        1.78      1.72 o 
 -13   5   0       17.92       14.98      2.08 o 
 -12   5   0       34.39       33.63      3.12 o 
 -11   5   0        5.87        4.65      1.18 o 
 -10   5   0       69.22       65.03      3.07 o 
  -9   5   0      663.85      689.86     14.29 o 
  -8   5   0       15.34        9.28      1.00 o 
  -7   5   0      105.41      133.33      3.34 o 
  -6   5   0     1554.07     1386.86     32.72 o 
  -5   5   0      880.74      789.22     16.01 o 
  -4   5   0      237.81      190.49      8.97 o 
  -2   5   0       25.30       27.33      3.54 o 
  -1   5   0        0.42        0.88      0.89 o 
   0   5   0       10.04       11.24      2.11 o 
   1   5   0      179.23      216.97      4.92 o 
   2   5   0      106.59       95.22      2.67 o 
   3   5   0      422.29      448.17      9.50 o 
   4   5   0      189.35      189.61      4.58 o 
   6   5   0       80.69       83.74      3.69 o 
   7   5   0        0.01        0.12      1.46 o 
   8   5   0       25.69       23.95      4.15 o 
   9   5   0      166.29      162.58      5.95 o 
  10   5   0        0.87        3.98      1.92 o 
 -15   6   0        0.94        3.91      3.06 o 
 -14   6   0        5.00        8.54      2.03 o 
 -13   6   0       13.55       14.44      3.29 o 
 -12   6   0      117.35      108.05      3.58 o 
 -11   6   0        1.96        8.97      1.65 o 
 -10   6   0       44.03       43.01      2.51 o 
  -9   6   0       39.24       36.60      1.82 o 
  -8   6   0      263.80      266.77      6.03 o 
  -7   6   0       41.27       40.16      2.09 o 
  -6   6   0       86.53      108.55      2.91 o 
  -5   6   0      373.41      464.83      9.73 o 
  -4   6   0      103.17      140.51      4.18 o 
  -3   6   0      159.53      199.23      5.61 o 
  -2   6   0      140.09      127.38      4.57 o 
  -1   6   0        0.73        0.00      0.60 o 
   0   6   0      154.23      156.96      3.88 o 
   1   6   0      316.34      305.86      6.76 o 
   2   6   0       41.98       33.18      2.17 o 
   3   6   0       27.14       44.55      2.66 o 
   4   6   0       78.83       75.83      7.77 o 
   5   6   0      184.72      178.86      5.99 o 
   6   6   0        1.59        1.17      1.46 o 
   7   6   0        1.71        3.32      1.72 o 
   8   6   0        2.70        5.44      2.68 o 
   9   6   0        0.36        2.36      1.87 o 
 -15   7   0        3.40        4.05      2.60 o 
 -14   7   0       25.37       29.63      2.66 o 
 -13   7   0       37.46       43.44      2.36 o 
 -12   7   0        0.33        0.00      1.54 o 
 -11   7   0      103.67      111.03      3.57 o 
 -10   7   0      692.41      747.20     19.23 o 
  -9   7   0       70.09       88.41      2.85 o 
  -8   7   0        0.63        1.65      0.92 o 
  -7   7   0      631.58      617.40     12.92 o 
  -6   7   0       82.02       74.64      2.37 o 
  -5   7   0      144.40      149.21      3.67 o 
  -4   7   0      605.61      654.77     16.62 o 
  -3   7   0      328.65      357.50      7.79 o 
  -2   7   0      665.75      776.37     20.35 o 
  -1   7   0      274.06      294.34      6.60 o 
   0   7   0      140.64      108.98      3.14 o 
   1   7   0      489.84      443.18      9.59 o 
   2   7   0     1057.93     1039.76     21.23 o 
   3   7   0        7.73       11.65      1.37 o 
   4   7   0      269.60      275.79     10.79 o 
   5   7   0      133.68      140.86      6.92 o 
   6   7   0       47.14       43.11      2.91 o 
   7   7   0        0.02        0.00      1.75 o 
   8   7   0        1.28        0.15      2.28 o 
 -15   8   0        2.88        3.21      2.79 o 
 -14   8   0        1.65        0.77      2.37 o 
 -13   8   0       47.50       50.36      3.40 o 
 -12   8   0       12.25       12.06      1.72 o 
 -11   8   0      426.77      450.16     10.00 o 
 -10   8   0      235.37      243.79      6.00 o 
  -9   8   0        0.89        0.00      1.16 o 
  -8   8   0        2.21        1.74      1.15 o 
  -7   8   0       30.40       26.30      1.79 o 
  -6   8   0       21.19       21.05      2.24 o 
  -5   8   0       67.21       55.85      3.08 o 
  -4   8   0       69.38       73.00      2.76 o 
  -3   8   0      194.70      141.78      3.78 o 
  -2   8   0      168.42      135.54      4.82 o 
  -1   8   0      311.69      314.56      7.12 o 
   0   8   0       32.95       25.43      1.64 o 
   1   8   0       18.61       19.98      1.61 o 
   2   8   0      301.95      324.74      7.48 o 
   3   8   0      200.28      232.47      5.79 o 
   4   8   0       71.82       68.74      3.64 o 
   5   8   0       61.31       62.19      5.41 o 
   6   8   0        3.23        4.84      2.52 o 
   7   8   0        3.71        3.43      1.99 o 
 -15   9   0        6.61       10.33      3.02 o 
 -14   9   0        6.50        4.55      2.79 o 
 -13   9   0        2.80        2.68      1.73 o 
 -12   9   0       54.83       60.58      2.87 o 
 -11   9   0       16.03       17.37      1.75 o 
 -10   9   0        0.78        1.37      1.34 o 
  -9   9   0       11.21        5.69      1.32 o 
  -8   9   0      504.00      528.14     11.50 o 
  -7   9   0      438.18      444.46      9.78 o 
  -6   9   0        3.43        1.05      0.57 o 
  -5   9   0      141.35      142.67      3.97 o 
  -4   9   0        8.00       12.28      1.27 o 
  -3   9   0        0.05        0.00      0.91 o 
  -2   9   0        5.90        9.54      1.71 o 
  -1   9   0       39.42       46.43      3.72 o 
   0   9   0       58.31       53.73      4.68 o 
   1   9   0        4.53        3.27      1.34 o 
   2   9   0      240.61      265.81      6.53 o 
   3   9   0       30.72       33.05      2.76 o 
   4   9   0       24.97       19.40      2.45 o 
   5   9   0        1.00        0.96      1.93 o 
   6   9   0       28.16       26.42      2.83 o 
 -14  10   0       10.83        8.82      2.01 o 
 -13  10   0       15.03       14.45      2.14 o 
 -12  10   0        2.37        2.60      1.95 o 
 -11  10   0       22.18       26.20      3.32 o 
 -10  10   0        7.66        4.48      1.52 o 
  -9  10   0        0.01        0.00      1.58 o 
  -8  10   0       60.84       70.30      2.88 o 
  -7  10   0      159.54      147.70     11.62 o 
  -6  10   0      123.16      118.20      3.61 o 
  -5  10   0        1.21        0.45      1.13 o 
  -4  10   0       58.85       56.92      4.48 o 
  -3  10   0        6.26        6.02      1.83 o 
  -2  10   0        8.57        9.21      1.43 o 
  -1  10   0       91.11       84.47      3.24 o 
   0  10   0      338.41      394.48      9.05 o 
   1  10   0        8.00        8.36      1.50 o 
   2  10   0       68.75       77.06      4.11 o 
   3  10   0      136.87      161.08      6.01 o 
   4  10   0      121.61      131.85      8.42 o 
   5  10   0       20.28       17.07      2.62 o 
 -14  11   0        0.27        1.53      1.77 o 
 -13  11   0        0.08        0.90      1.73 o 
 -12  11   0        0.05        0.00      2.16 o 
 -11  11   0       18.32       15.81      2.11 o 
 -10  11   0       62.43       65.56      2.98 o 
  -9  11   0       17.86       20.19      1.78 o 
  -8  11   0        0.57        0.00      1.17 o 
  -7  11   0      114.41       98.54      3.43 o 
  -6  11   0        4.94        2.05      1.25 o 
  -5  11   0      195.84      190.46      5.20 o 
  -4  11   0       63.80       60.92      2.83 o 
  -3  11   0        0.35        0.00      1.22 o 
  -2  11   0      134.35      148.74      4.45 o 
  -1  11   0        0.62        1.13      1.38 o 
   0  11   0       60.63       56.92      2.83 o 
   1  11   0       28.29       28.40      2.09 o 
   2  11   0       29.11       26.38      2.77 o 
   3  11   0       12.39        7.89      2.18 o 
   4  11   0        0.55        0.99      2.08 o 
 -13  12   0       26.79       36.92      4.80 o 
 -12  12   0        1.79        2.39      2.01 o 
 -11  12   0       15.63       19.28      2.33 o 
 -10  12   0        1.60        3.01      1.75 o 
  -9  12   0       99.64       86.39      3.41 o 
  -8  12   0        9.58       11.18      1.62 o 
  -7  12   0      419.20      416.54      9.66 o 
  -6  12   0        1.78        3.76      1.49 o 
  -5  12   0        2.30        1.70      1.41 o 
  -4  12   0        0.44        0.06      1.26 o 
  -3  12   0       32.96       31.86      2.18 o 
  -2  12   0        0.39        0.00      1.28 o 
  -1  12   0       37.54       38.18      2.38 o 
   0  12   0       12.56       12.50      1.79 o 
   1  12   0       22.78       30.66      2.90 o 
   2  12   0        8.64       13.39      2.89 o 
 -12  13   0        0.29        0.86      1.77 o 
 -11  13   0        3.80        4.80      1.92 o 
 -10  13   0        1.27        3.49      2.66 o 
  -9  13   0        4.79        6.96      1.82 o 
  -8  13   0       22.78       21.34      2.03 o 
  -7  13   0       27.72       24.99      2.09 o 
  -6  13   0       52.61       53.24      2.81 o 
  -5  13   0        2.79        4.48      1.53 o 
  -4  13   0        7.83        7.92      1.61 o 
  -3  13   0       39.35       36.54      2.35 o 
  -2  13   0        0.02        1.58      1.56 o 
  -1  13   0       17.32       14.26      1.90 o 
   0  13   0        1.94        0.00      1.88 o 
 -11  14   0        3.35        4.26      2.05 o 
 -10  14   0        0.14        3.37      1.90 o 
  -9  14   0        2.72        3.88      1.92 o 
  -8  14   0       34.89       34.50      2.94 o 
  -7  14   0        2.88        0.00      1.78 o 
  -6  14   0        4.68        4.63      1.69 o 
  -5  14   0       14.96       16.02      1.97 o 
  -4  14   0        6.28        4.81      2.26 o 
  -3  14   0        0.78        1.45      1.52 o 
  -2  14   0        0.00        0.03      2.45 o 
  -8  15   0        0.54        1.71      1.87 o 
  -7  15   0        1.19        0.00      3.23 o 
  -6  15   0       14.67       15.44      2.36 o 
   4 -15   1        5.73        6.17      1.75 o 
   5 -15   1        8.13        7.90      1.85 o 
   6 -15   1        2.75        0.00      1.57 o 
   7 -15   1        4.31        1.86      1.57 o 
   8 -15   1        0.80        2.04      3.29 o 
   9 -15   1       29.24       29.97      2.93 o 
   1 -14   1       30.60       27.71      2.43 o 
   2 -14   1       20.35       18.58      2.81 o 
   3 -14   1       16.81       12.50      1.89 o 
   4 -14   1        4.44        3.06      1.56 o 
   5 -14   1        2.84        1.17      2.10 o 
   6 -14   1       12.67       15.69      1.90 o 
   7 -14   1       12.74       13.62      1.87 o 
   8 -14   1       54.38       59.36      2.95 o 
   9 -14   1        0.16        1.43      1.63 o 
  10 -14   1        0.98        0.88      1.76 o 
  11 -14   1        2.03        4.79      2.04 o 
  12 -14   1       12.17       12.65      2.37 o 
  -1 -13   1        0.33        0.22      2.07 o 
   0 -13   1       14.01       11.84      2.26 o 
   1 -13   1        0.08        0.00      1.37 o 
   2 -13   1       17.47       19.08      2.02 o 
   3 -13   1        3.17        1.24      2.17 o 
   4 -13   1       58.50       61.26      3.71 o 
   5 -13   1       29.24       27.06      2.14 o 
   6 -13   1        1.29        0.68      1.35 o 
   7 -13   1       64.78       51.22      2.71 o 
   8 -13   1        3.00        4.81      1.76 o 
   9 -13   1       58.62       59.18      3.23 o 
  10 -13   1       58.58       56.46      2.92 o 
  11 -13   1        0.27        1.92      1.78 o 
  12 -13   1        7.61       10.40      2.17 o 
  13 -13   1       36.90       56.94      3.61 o 
  -3 -12   1       16.53       19.19      3.31 o 
  -2 -12   1        0.03        0.00      2.41 o 
  -1 -12   1        2.75        0.00      1.69 o 
   0 -12   1       70.64       72.43      3.72 o 
   1 -12   1      157.25      163.57      4.82 o 
   2 -12   1        0.50        0.00      1.66 o 
   3 -12   1        6.69       10.33      1.55 o 
   4 -12   1       29.17       25.08      2.25 o 
   5 -12   1        1.96        0.00      1.64 o 
   6 -12   1        0.10        0.79      1.33 o 
   7 -12   1      216.99      205.08      5.55 o 
   8 -12   1       22.92       24.22      1.96 o 
   9 -12   1        0.21        0.00      1.33 o 
  10 -12   1       71.36       75.17      3.27 o 
  11 -12   1       91.91       84.90      3.70 o 
  12 -12   1        5.99        4.41      1.87 o 
  13 -12   1        0.28        0.00      1.70 o 
  -4 -11   1      105.80      123.07      6.79 o 
  -3 -11   1       20.75       12.13      2.37 o 
  -2 -11   1        0.00        1.77      2.28 o 
  -1 -11   1       22.58       18.34      1.78 o 
   0 -11   1        0.48        2.84      1.37 o 
   1 -11   1      256.92      282.56      6.93 o 
   2 -11   1       47.41       42.88      2.30 o 
   3 -11   1       17.60       12.88      1.62 o 
   4 -11   1       83.79       77.74      3.09 o 
   5 -11   1        3.99        3.64      1.29 o 
   6 -11   1       20.72       24.36      2.37 o 
   7 -11   1      277.33      255.31      7.73 o 
   8 -11   1      200.31      209.98      6.71 o 
   9 -11   1       13.02       10.39      2.33 o 
  10 -11   1        0.32        0.89      1.48 o 
  11 -11   1       65.69       65.85      2.92 o 
  12 -11   1       11.92       13.53      1.75 o 
  13 -11   1        3.44        2.00      1.71 o 
  14 -11   1        0.37        2.22      3.33 o 
  -5 -10   1        1.53        1.77      2.03 o 
  -4 -10   1        5.30        4.24      2.08 o 
  -3 -10   1        3.51        4.23      1.94 o 
  -2 -10   1        7.61        4.97      2.45 o 
  -1 -10   1        4.60        5.38      1.33 o 
   0 -10   1      252.25      278.06      6.74 o 
   1 -10   1       23.01       25.04      1.77 o 
   2 -10   1       41.44       32.98      2.62 o 
   3 -10   1       14.78        8.06      2.54 o 
   4 -10   1      169.24      145.17      4.10 o 
   5 -10   1      121.97      106.12      4.15 o 
   6 -10   1        0.71        2.96      1.40 o 
   7 -10   1      806.15      804.91     20.71 o 
   8 -10   1      399.56      396.91      8.95 o 
   9 -10   1       25.41       26.98      1.78 o 
  10 -10   1      366.75      347.42      8.07 o 
  11 -10   1        3.35        2.68      1.42 o 
  12 -10   1        3.50        0.91      1.57 o 
  13 -10   1        0.26        1.49      1.38 o 
  14 -10   1       11.44       15.12      2.21 o 
  -6  -9   1        1.48        1.03      2.00 o 
  -5  -9   1        4.24        4.00      1.89 o 
  -4  -9   1       13.26       16.81      2.28 o 
  -3  -9   1       15.00       11.67      2.16 o 
  -2  -9   1       71.78       89.30      3.17 o 
  -1  -9   1       46.62       48.19      3.42 o 
   0  -9   1        0.87        0.00      0.87 o 
   1  -9   1       37.58       33.49      2.44 o 
   2  -9   1      465.52      409.31     11.64 o 
   3  -9   1      339.10      317.85      8.90 o 
   4  -9   1      276.64      270.03      6.26 o 
   5  -9   1      157.99      146.07      3.93 o 
   6  -9   1       30.98       24.75      1.84 o 
   7  -9   1        1.05        1.65      1.00 o 
   8  -9   1      106.35      112.14      3.35 o 
   9  -9   1       19.12       13.87      1.46 o 
  10  -9   1       11.46       14.44      1.81 o 
  11  -9   1       11.36       13.62      1.54 o 
  12  -9   1        7.86        4.86      2.14 o 
  13  -9   1       19.16       19.27      2.36 o 
  14  -9   1        0.27        0.00      1.42 o 
  15  -9   1        6.30        7.27      2.79 o 
  -8  -8   1        8.88       12.70      2.83 o 
  -7  -8   1        5.10        0.33      1.85 o 
  -6  -8   1       33.20       34.61      4.48 o 
  -5  -8   1       27.25       24.69      2.41 o 
  -4  -8   1       53.01       69.42      3.76 o 
  -3  -8   1        0.02        0.00      1.15 o 
  -2  -8   1       57.47       65.65      2.66 o 
  -1  -8   1      342.31      363.98      8.13 o 
   0  -8   1      593.64      545.29     13.16 o 
   1  -8   1        8.65        5.14      1.50 o 
   2  -8   1      621.23      635.82     16.44 o 
   3  -8   1        0.03        1.04      0.90 o 
   4  -8   1      409.86      407.45      8.80 o 
   5  -8   1       10.13       11.95      1.28 o 
   6  -8   1      122.87      129.70      3.46 o 
   7  -8   1       41.34       39.59      1.96 o 
   8  -8   1       15.11        7.46      1.10 o 
   9  -8   1      248.20      234.10      5.67 o 
  10  -8   1       56.42       57.14      2.88 o 
  11  -8   1        0.22        0.97      1.45 o 
  12  -8   1        1.08        0.00      1.47 o 
  13  -8   1       82.53       92.17      3.42 o 
  14  -8   1       31.15       37.33      2.85 o 
  15  -8   1        0.00        0.72      1.90 o 
  -8  -7   1        0.41        0.23      1.99 o 
  -7  -7   1        5.32        2.09      1.72 o 
  -6  -7   1        0.89        1.97      1.58 o 
  -5  -7   1        7.84        9.72      1.81 o 
  -4  -7   1      151.40      154.14      5.45 o 
  -3  -7   1      404.31      392.34     15.32 o 
  -2  -7   1       14.44       14.78      1.32 o 
  -1  -7   1       56.08       53.33      2.16 o 
   0  -7   1        4.74        1.85      0.82 o 
   1  -7   1      360.67      347.76     44.81 o 
   2  -7   1      178.72      178.61      4.90 o 
   3  -7   1       64.98       63.13      2.08 o 
   4  -7   1      202.07      208.76      5.69 o 
   5  -7   1        8.07        9.68      0.95 o 
   6  -7   1       78.33       81.62      3.25 o 
   7  -7   1      130.11      139.10      3.64 o 
   8  -7   1      122.20       97.50      3.38 o 
   9  -7   1      246.92      211.20      5.12 o 
  10  -7   1      771.35      749.43     15.63 o 
  11  -7   1      543.21      566.81     12.15 o 
  12  -7   1      201.73      191.90      5.06 o 
  13  -7   1       22.78       16.27      2.81 o 
  14  -7   1       17.02       18.82      2.33 o 
  15  -7   1        8.29        8.65      2.18 o 
  -9  -6   1       17.97       17.08      2.45 o 
  -8  -6   1       28.41       29.34      3.92 o 
  -7  -6   1        9.06        6.93      1.78 o 
  -6  -6   1        2.69        2.00      1.43 o 
  -4  -6   1      106.67      106.78      3.51 o 
  -3  -6   1       70.17       57.42      2.81 o 
  -2  -6   1        4.12        5.18      1.24 o 
  -1  -6   1      524.65      561.28     14.51 o 
   0  -6   1      609.96      555.57     22.03 o 
   1  -6   1      315.59      275.73      6.04 o 
   2  -6   1        1.13        2.59      1.05 o 
   3  -6   1     1283.02     1358.07     27.15 o 
   4  -6   1      390.21      435.13     11.24 o 
   5  -6   1      325.07      342.78      7.37 o 
   6  -6   1      738.81      869.64     17.67 o 
   7  -6   1      151.06      181.90      4.30 o 
   8  -6   1      492.36      537.91     11.29 o 
   9  -6   1       11.43       10.06      1.12 o 
  10  -6   1        4.26        4.82      1.14 o 
  11  -6   1        3.99        1.37      1.13 o 
  12  -6   1       46.18       46.29      2.26 o 
  13  -6   1       60.50       60.13      3.47 o 
  14  -6   1        0.16        1.04      1.68 o 
  15  -6   1        0.11        0.00      3.37 o 
 -10  -5   1       74.03       81.54      6.20 o 
  -9  -5   1        3.86        1.81      1.80 o 
  -8  -5   1        0.77        0.60      1.66 o 
  -7  -5   1        0.58        0.70      1.52 o 
  -6  -5   1       97.50      101.93      4.08 o 
  -4  -5   1      408.04      481.26     11.87 o 
  -3  -5   1     2387.55     2547.24     59.51 o 
  -2  -5   1      480.00      508.88     10.59 o 
  -1  -5   1      323.82      312.94      6.76 o 
   0  -5   1      122.39      153.48      4.56 o 
   1  -5   1       11.06       11.83      1.09 o 
   2  -5   1        0.02        0.62      1.19 o 
   3  -5   1        6.01        4.17      2.03 o 
   4  -5   1        2.37        1.41      0.98 o 
   5  -5   1     1948.04     1996.53     50.34 o 
   6  -5   1      259.94      204.33      5.44 o 
   7  -5   1      210.51      197.50      4.56 o 
   8  -5   1       63.45       74.10      2.33 o 
   9  -5   1       77.37       95.12      2.82 o 
  10  -5   1      118.29      108.07      3.18 o 
  11  -5   1        7.84        8.77      1.19 o 
  12  -5   1       18.04       18.63      2.03 o 
  13  -5   1       64.83       57.48      3.42 o 
  14  -5   1        2.38        0.00      1.62 o 
  15  -5   1        0.07        0.27      1.87 o 
 -11  -4   1        0.01        4.09      2.00 o 
 -10  -4   1       74.80       77.69      9.05 o 
  -9  -4   1       90.17      101.62      5.76 o 
  -8  -4   1        1.66        0.27      1.66 o 
  -7  -4   1        8.43        6.49      1.53 o 
  -6  -4   1       64.97       67.17      3.88 o 
  -5  -4   1      239.44      248.99      7.24 o 
  -4  -4   1      808.91      805.23     16.37 o 
  -3  -4   1      281.90      314.24      7.86 o 
  -2  -4   1       31.78       52.63      2.75 o 
  -1  -4   1      265.70      191.46      8.36 o 
   0  -4   1        0.24        0.54      0.58 o 
   1  -4   1      888.65      926.70     18.53 o 
   2  -4   1     3963.90     3654.73     72.31 o 
   3  -4   1     1063.57     1061.09     21.17 o 
   4  -4   1      477.21      369.22      7.66 o 
   5  -4   1     2151.70     2255.64     54.90 o 
   6  -4   1     2241.88     1681.77     63.16 o 
   7  -4   1       59.50       71.87      3.02 o 
   8  -4   1        8.86       15.14      1.09 o 
   9  -4   1       42.23       55.66      2.11 o 
  10  -4   1      144.72      147.84      3.88 o 
  11  -4   1        1.84        6.21      1.54 o 
  12  -4   1       66.31       69.77      3.57 o 
  13  -4   1       25.62       21.85      2.36 o 
  14  -4   1        1.37        2.20      1.85 o 
 -12  -3   1        7.44        4.30      4.74 o 
 -11  -3   1        0.06        0.47      1.76 o 
 -10  -3   1        4.42        5.60      1.89 o 
  -9  -3   1       16.97       19.17      2.15 o 
  -8  -3   1        9.32       11.92      4.48 o 
  -7  -3   1        0.04        0.00      1.26 o 
  -6  -3   1       47.87       43.23      2.56 o 
  -5  -3   1      389.29      404.31     10.81 o 
  -4  -3   1       70.89       90.55      3.84 o 
  -3  -3   1      406.30      473.80     16.06 o 
  -2  -3   1        0.98        1.37      1.26 o 
  -1  -3   1      330.43      373.93     12.93 o 
   0  -3   1     1561.26     1549.02     30.71 o 
   1  -3   1     1242.00     1139.09     22.58 o 
   2  -3   1     1607.57     1688.62     41.18 o 
   3  -3   1      210.08      251.98      5.24 o 
   4  -3   1     2843.45     2690.39     53.32 o 
   5  -3   1       85.28       61.45      1.75 o 
   6  -3   1     4694.04     4923.18    123.14 o 
   7  -3   1      373.05      344.92      7.36 o 
   8  -3   1       23.27       29.61      1.85 o 
   9  -3   1      198.00      186.87      5.74 o 
  10  -3   1        0.27        0.00      1.74 o 
  11  -3   1       43.41       42.88      3.92 o 
  12  -3   1       94.42      108.39      6.16 o 
  13  -3   1        1.27        0.00      1.68 o 
  14  -3   1        0.86        0.73      1.83 o 
 -12  -2   1       38.42       31.12      2.82 o 
 -11  -2   1       86.20       96.31      4.60 o 
 -10  -2   1       12.42       15.83      4.11 o 
  -9  -2   1        9.88        8.35      2.66 o 
  -8  -2   1        2.49        2.22      1.34 o 
  -7  -2   1       79.46       99.49      3.86 o 
  -6  -2   1       29.91       43.83      2.55 o 
  -5  -2   1      126.89      128.45      7.52 o 
  -4  -2   1        3.56        2.28      0.83 o 
  -3  -2   1      217.26      284.46      9.91 o 
  -2  -2   1     1985.66     1984.56     71.84 o 
  -1  -2   1      432.52      410.74     27.81 o 
   0  -2   1     2630.65     2586.10     60.60 o 
   1  -2   1      805.53      679.73     44.15 o 
   2  -2   1      432.14      513.58     10.26 o 
   3  -2   1    17172.27    16248.13    327.37 o 
   4  -2   1     1549.54     1526.73     30.25 o 
   5  -2   1       61.66       76.11      2.33 o 
   6  -2   1      173.11      245.24      5.33 o 
   7  -2   1        5.97        5.32      0.74 o 
   8  -2   1       34.92       42.70      1.68 o 
   9  -2   1       65.18       73.93      2.34 o 
  10  -2   1      270.19      278.48      8.13 o 
  11  -2   1      119.47      104.42      4.21 o 
  12  -2   1       90.56       86.77      4.09 o 
  13  -2   1        8.52       11.96      2.08 o 
  14  -2   1        1.07        0.00      1.83 o 
 -13  -1   1        4.23        0.95      1.99 o 
 -12  -1   1       12.50        9.09      2.89 o 
 -11  -1   1       93.93      105.46      4.68 o 
 -10  -1   1        1.93        2.14      1.59 o 
  -9  -1   1       72.42       69.24      3.24 o 
  -8  -1   1       43.65       53.98      2.93 o 
  -7  -1   1       40.63       43.46      2.32 o 
  -6  -1   1      312.05      320.50      8.65 o 
  -5  -1   1      314.56      365.50     10.73 o 
  -4  -1   1      384.66      374.05     12.78 o 
  -3  -1   1      433.66      478.73     12.03 o 
  -2  -1   1       38.59       59.90      1.95 o 
  -1  -1   1      762.26      894.01     22.57 o 
   0  -1   1     5904.72     5275.00    108.23 o 
   1  -1   1        0.93        0.00      0.31 o 
   2  -1   1    13036.16    12036.09    244.11 o 
   3  -1   1     4052.61     4105.02     81.42 o 
   4  -1   1      184.07      228.59      4.82 o 
   5  -1   1      207.91      244.06     15.46 o 
   6  -1   1     1274.98     1408.98     28.13 o 
   7  -1   1       30.28       27.11      1.21 o 
   8  -1   1        7.68        6.22      1.12 o 
   9  -1   1       31.42       34.99      3.50 o 
  10  -1   1        1.22        1.26      3.67 o 
  11  -1   1      127.68      129.49      4.90 o 
  12  -1   1       45.52       40.65      2.91 o 
  13  -1   1        1.92        0.00      1.81 o 
 -13   0   1       14.70       11.35      2.79 o 
 -12   0   1      159.76      161.85      6.04 o 
 -11   0   1      140.01      143.12      7.54 o 
 -10   0   1       17.25       18.61      2.00 o 
  -9   0   1        5.63        3.51      1.43 o 
  -8   0   1        3.88        1.07      1.59 o 
  -7   0   1       39.90       35.59      2.20 o 
  -5   0   1      183.59      176.19      4.51 o 
  -4   0   1       11.38        8.72      0.92 o 
  -3   0   1      275.82      304.51      6.24 o 
  -2   0   1        4.42        7.60      0.50 o 
  -1   0   1      785.48      898.66     17.85 o 
   0   0   1     1550.85     1498.46     42.46 o 
   1   0   1     2057.24     2080.76     50.71 o 
   2   0   1    10303.69    10301.30    248.77 o 
   3   0   1      920.71      911.56     18.07 o 
   4   0   1       12.01        6.83      0.59 o 
   5   0   1       90.78       72.27      1.92 o 
   6   0   1      225.38      217.03      4.80 o 
   7   0   1      143.08      179.70      5.98 o 
   8   0   1       14.14       15.77      1.57 o 
   9   0   1       23.54       25.42      2.08 o 
  10   0   1      460.91      532.45     14.39 o 
  11   0   1      129.76      141.89      5.42 o 
  12   0   1       46.32       48.04      3.23 o 
  13   0   1        3.27        7.02      2.10 o 
 -14   1   1        1.43        0.06      1.94 o 
 -13   1   1        1.41        0.92      1.81 o 
 -12   1   1       73.47       74.22      6.06 o 
 -11   1   1      136.16      143.02      5.26 o 
 -10   1   1        1.82        2.65      1.47 o 
  -9   1   1       28.72       21.15      1.80 o 
  -8   1   1       16.25       15.06      1.31 o 
  -7   1   1      695.18      761.72     15.50 o 
  -6   1   1      203.46      194.89      7.18 o 
  -5   1   1        0.06        0.00      0.51 o 
  -4   1   1     1474.85     1489.85     29.55 o 
  -3   1   1     1045.41     1001.62     19.89 o 
  -2   1   1     2200.74     2234.80     75.49 o 
  -1   1   1       90.78       58.91      2.33 o 
   0   1   1     8013.74     7860.33    158.12 o 
   1   1   1      315.76      353.06      7.13 o 
   2   1   1     1373.93     1279.06     29.82 o 
   3   1   1      269.86      239.53      5.87 o 
   4   1   1        1.35        3.55      1.04 o 
   5   1   1       23.36       32.96      1.28 o 
   6   1   1      135.38      164.73      3.84 o 
   7   1   1       22.68       15.26      1.52 o 
   8   1   1        0.21        0.00      1.19 o 
   9   1   1      128.41      126.20      8.61 o 
  10   1   1       69.25       79.60      3.71 o 
  11   1   1        0.01        0.95      1.61 o 
  12   1   1        4.21        3.29      2.43 o 
 -14   2   1        0.75        0.00      1.81 o 
 -13   2   1       32.74       22.81      2.48 o 
 -12   2   1       10.25       10.29      2.81 o 
 -11   2   1        3.39        2.76      1.57 o 
 -10   2   1       25.92       26.96      2.11 o 
  -9   2   1       61.66       50.29      1.96 o 
  -8   2   1       19.58       20.10      1.15 o 
  -7   2   1      727.75      882.30     17.89 o 
  -6   2   1      114.41      119.74      3.50 o 
  -5   2   1      280.87      288.73      7.71 o 
  -3   2   1       33.63       49.65      1.41 o 
  -2   2   1     6592.34     6287.62    157.83 o 
  -1   2   1     9997.08     9382.29    184.92 o 
   0   2   1      892.74      890.66     21.70 o 
   1   2   1      122.40      123.40      2.85 o 
   2   2   1      247.51      294.12      6.16 o 
   3   2   1      187.00      151.09     10.07 o 
   4   2   1      333.52      392.38      9.52 o 
   5   2   1      299.01      408.42     15.93 o 
   6   2   1       37.69       45.73      1.88 o 
   7   2   1      166.57      170.27      7.73 o 
   8   2   1        2.72        7.13      1.52 o 
   9   2   1       51.35       67.57      3.53 o 
  10   2   1       23.66       22.27      4.00 o 
  11   2   1       76.46       73.43      6.24 o 
  12   2   1        1.88        2.90      1.91 o 
 -14   3   1       11.79       10.35      2.56 o 
 -13   3   1        5.54        4.20      1.82 o 
 -12   3   1       51.71       48.45      5.47 o 
 -11   3   1        4.95        3.77      2.87 o 
 -10   3   1      121.07      109.95      4.03 o 
  -9   3   1       73.22       74.26      2.40 o 
  -8   3   1        0.03        0.00      0.74 o 
  -7   3   1        8.39        4.79      2.41 o 
  -6   3   1       14.28       12.95      0.90 o 
  -5   3   1      500.47      388.48     10.23 o 
  -4   3   1     1556.92     1278.32     31.37 o 
  -3   3   1     3049.71     2725.82     53.81 o 
  -2   3   1     8405.77     7883.24    293.68 o 
  -1   3   1     1473.13     1492.39     29.61 o 
   0   3   1     3937.80     4074.80     80.53 o 
   1   3   1      333.35      394.31      8.17 o 
   2   3   1      724.45      684.06     13.85 o 
   3   3   1      447.22      434.56      9.04 o 
   4   3   1       34.00       34.15      1.58 o 
   5   3   1      145.55      157.78      4.30 o 
   6   3   1        1.77        1.21      0.62 o 
   7   3   1       10.84       11.26      1.93 o 
   8   3   1      477.93      491.25     13.34 o 
   9   3   1      131.66      125.78      4.90 o 
  10   3   1        8.87       11.50      2.07 o 
  11   3   1        1.28        1.05      2.24 o 
 -14   4   1        3.33        5.26      1.85 o 
 -13   4   1       40.68       45.58      3.02 o 
 -12   4   1        0.04        0.00      1.46 o 
 -11   4   1        6.69        3.93      1.12 o 
 -10   4   1       81.56       73.84      2.62 o 
  -9   4   1      267.17      294.11      6.66 o 
  -8   4   1        0.65        1.09      0.79 o 
  -7   4   1     1432.99     1547.29     36.53 o 
  -6   4   1       20.72       37.64      1.55 o 
  -5   4   1       65.36      112.77      2.82 o 
  -4   4   1      299.46      436.63     11.48 o 
  -2   4   1      264.19      193.30      8.00 o 
  -1   4   1     2592.53     2571.31     58.75 o 
   0   4   1      422.82      366.12      7.69 o 
   1   4   1     1278.25     1280.70     25.61 o 
   2   4   1       57.30       55.22      1.85 o 
   3   4   1      480.83      617.80     12.74 o 
   4   4   1       10.02        7.20      0.95 o 
   5   4   1      159.32      178.50      9.85 o 
   7   4   1       37.88       30.50      2.38 o 
   8   4   1        0.32        0.76      2.08 o 
   9   4   1       42.93       36.47      2.82 o 
  10   4   1        1.15        0.28      1.71 o 
 -15   5   1       12.97       18.02      3.48 o 
 -14   5   1        1.32        0.00      1.61 o 
 -13   5   1       73.50       71.26      3.72 o 
 -12   5   1      205.92      197.39      6.87 o 
 -11   5   1      327.19      321.66      7.46 o 
 -10   5   1        3.09        2.34      1.23 o 
  -9   5   1        0.34        1.52      0.89 o 
  -8   5   1       19.13       20.43      1.27 o 
  -7   5   1        0.42        7.24      1.88 o 
  -6   5   1      872.51      802.97     16.37 o 
  -5   5   1       27.63       35.55      1.50 o 
  -4   5   1      394.11      431.86      9.04 o 
  -2   5   1     3086.04     3029.21     60.02 o 
  -1   5   1       53.74       59.91      2.24 o 
   0   5   1       80.79       76.35      2.95 o 
   1   5   1        0.13        1.87      1.42 o 
   2   5   1       73.10       67.11      2.95 o 
   3   5   1      777.74      761.80     19.46 o 
   4   5   1      228.95      221.83      5.21 o 
   5   5   1      209.25      203.34      6.37 o 
   6   5   1        5.11        8.12      1.67 o 
   7   5   1        0.00        0.00      2.24 o 
   8   5   1      189.32      195.32      6.89 o 
   9   5   1        9.21        6.83      1.92 o 
  10   5   1        0.80        1.02      1.94 o 
 -15   6   1        0.80        0.00      2.56 o 
 -14   6   1       10.02       12.93      2.95 o 
 -13   6   1       37.72       38.09      2.80 o 
 -12   6   1       19.10       20.13      1.74 o 
 -11   6   1      379.21      372.08     10.62 o 
 -10   6   1      295.10      330.84      7.52 o 
  -9   6   1      132.06      165.72      4.23 o 
  -8   6   1      157.93      133.18      4.34 o 
  -7   6   1     1321.95     1256.87     25.36 o 
  -6   6   1       51.75       40.14      1.70 o 
  -5   6   1      456.76      544.55     12.91 o 
  -4   6   1      466.35      453.47     11.64 o 
  -3   6   1       29.53       55.09      5.28 o 
  -2   6   1      249.77      326.86      7.10 o 
  -1   6   1      844.21      935.17     18.97 o 
   0   6   1        8.50        8.26      0.95 o 
   1   6   1      123.47      107.63      3.03 o 
   2   6   1      245.88      278.92      6.34 o 
   3   6   1       41.16       41.13      2.81 o 
   4   6   1      747.68      650.08     25.16 o 
   5   6   1       40.66       41.58      3.84 o 
   6   6   1      186.05      200.07     11.59 o 
   7   6   1        9.49        7.52      1.85 o 
   8   6   1        9.50        5.87      2.70 o 
   9   6   1       41.26       33.64      2.91 o 
 -15   7   1        4.02        4.63      2.79 o 
 -14   7   1        0.04        2.03      2.41 o 
 -13   7   1       25.80       23.62      2.36 o 
 -12   7   1      111.67      130.99      3.94 o 
 -11   7   1       44.37       70.45      2.77 o 
 -10   7   1       84.36       93.63      3.39 o 
  -9   7   1        0.34        0.00      1.01 o 
  -8   7   1        0.26        0.00      0.87 o 
  -7   7   1        4.85        0.78      0.89 o 
  -6   7   1       12.89       11.60      1.09 o 
  -5   7   1      386.65      321.94      8.65 o 
  -4   7   1       13.28       19.30      1.65 o 
  -3   7   1       83.30       80.04      3.30 o 
  -2   7   1        1.47        4.60      0.91 o 
  -1   7   1       46.04       30.20      1.59 o 
   0   7   1       14.24       10.65      1.20 o 
   1   7   1       90.24       71.36      2.65 o 
   2   7   1        0.68        1.29      1.14 o 
   3   7   1       24.33       26.75      1.75 o 
   4   7   1        0.81        0.00      1.59 o 
   5   7   1       46.96       47.70      3.15 o 
   6   7   1       35.51       38.20      2.89 o 
   7   7   1        1.56        0.00      1.84 o 
   8   7   1        6.30        5.30      2.64 o 
 -15   8   1        0.47        0.00      2.60 o 
 -14   8   1        0.92        0.57      2.41 o 
 -13   8   1       35.90       29.62      3.14 o 
 -12   8   1       12.57       10.03      1.87 o 
 -11   8   1      322.85      314.86      7.48 o 
 -10   8   1      625.18      620.60     13.30 o 
  -9   8   1      154.92      159.30      4.37 o 
  -8   8   1      639.66      626.13     13.30 o 
  -7   8   1      140.08      151.76      4.07 o 
  -6   8   1       46.88       68.24      2.44 o 
  -5   8   1        3.86        4.83      1.00 o 
  -4   8   1       66.53       61.02      6.06 o 
  -3   8   1        0.40        0.83      0.80 o 
  -2   8   1       63.78       77.06      2.65 o 
  -1   8   1      184.46      179.63      4.64 o 
   0   8   1        0.05        0.00      1.11 o 
   1   8   1       83.14       72.44      2.87 o 
   2   8   1        2.00        0.94      1.20 o 
   3   8   1       54.35       78.08      4.04 o 
   4   8   1       39.28       30.40      5.20 o 
   5   8   1       11.37        7.02      1.99 o 
   6   8   1        0.37        0.56      1.90 o 
   7   8   1       23.12       26.59      2.83 o 
 -14   9   1        0.04        0.00      1.72 o 
 -13   9   1       23.35       28.85      2.57 o 
 -12   9   1       19.52       19.63      2.20 o 
 -11   9   1      175.03      203.79      6.58 o 
 -10   9   1       29.37       37.75      2.12 o 
  -9   9   1      238.46      224.28      5.69 o 
  -8   9   1      338.16      318.88      7.45 o 
  -7   9   1       52.32       57.58      2.53 o 
  -6   9   1       19.69       18.79      2.10 o 
  -5   9   1       21.50       21.82      2.11 o 
  -4   9   1        0.19        0.70      0.53 o 
  -3   9   1       48.40       46.64      3.03 o 
  -2   9   1        2.05        2.84      1.20 o 
  -1   9   1       76.68       68.12      2.83 o 
   0   9   1      232.67      245.00      6.08 o 
   1   9   1       45.21       38.39      2.16 o 
   2   9   1      286.73      299.55      7.19 o 
   3   9   1      198.54      220.62      7.33 o 
   4   9   1        2.35        2.29      1.92 o 
   5   9   1        6.63        7.08      2.04 o 
   6   9   1       10.62       11.85      2.42 o 
 -14  10   1       13.81       15.34      2.27 o 
 -13  10   1        0.88        4.29      1.87 o 
 -12  10   1       65.88       54.59      6.14 o 
 -11  10   1       17.13       20.48      2.58 o 
 -10  10   1        1.06        0.00      1.47 o 
  -9  10   1       70.71       74.52      3.14 o 
  -8  10   1      230.50      231.36      5.87 o 
  -7  10   1       52.05       43.17      2.22 o 
  -6  10   1       42.23       40.76      2.16 o 
  -5  10   1       42.26       29.93      5.37 o 
  -4  10   1       52.94       42.94      2.89 o 
  -3  10   1      149.33      154.27      4.42 o 
  -2  10   1      837.35      803.49     16.93 o 
  -1  10   1      258.02      257.29      6.40 o 
   0  10   1        0.92        0.67      1.33 o 
   1  10   1       96.68      107.64      3.67 o 
   2  10   1        0.66        0.00      1.62 o 
   3  10   1        2.38        1.41      2.33 o 
   4  10   1        3.01        6.06      2.60 o 
 -14  11   1       38.15       43.85      3.25 o 
 -13  11   1       55.51       68.39      3.88 o 
 -12  11   1        4.19        2.87      1.71 o 
 -11  11   1        2.00        1.09      1.71 o 
 -10  11   1        2.20        1.80      1.71 o 
  -9  11   1        0.38        0.26      1.51 o 
  -8  11   1      331.07      300.57      7.29 o 
  -7  11   1       17.07       17.84      1.73 o 
  -6  11   1        7.49        6.56      1.43 o 
  -5  11   1      197.86      198.40      5.32 o 
  -4  11   1       39.67       42.19      2.30 o 
  -3  11   1        7.28        7.46      1.68 o 
  -2  11   1        7.80        9.83      1.76 o 
  -1  11   1       17.35       15.66      1.80 o 
   0  11   1       58.80       53.87      2.78 o 
   1  11   1        6.27        4.77      1.63 o 
   2  11   1       12.49       10.20      3.62 o 
   3  11   1       44.69       60.12      3.94 o 
 -13  12   1        7.59        8.23      2.09 o 
 -12  12   1        5.49        6.76      2.33 o 
 -11  12   1        3.59        2.42      2.66 o 
 -10  12   1        0.06        0.00      1.65 o 
  -9  12   1        0.33        0.00      2.26 o 
  -8  12   1        2.17        3.82      1.70 o 
  -7  12   1       67.49       66.23      3.17 o 
  -6  12   1        0.31        0.00      2.31 o 
  -5  12   1       20.37       18.32      1.78 o 
  -4  12   1        1.07        0.70      1.37 o 
  -3  12   1       17.14       13.01      1.76 o 
  -2  12   1       55.59       48.92      4.69 o 
  -1  12   1        1.99        1.46      1.49 o 
   0  12   1        0.34        0.22      1.46 o 
   1  12   1        1.38        1.88      2.03 o 
 -12  13   1       14.33       11.78      2.25 o 
 -11  13   1        0.44        1.73      1.82 o 
 -10  13   1        2.53        5.24      2.01 o 
  -9  13   1        1.18        0.71      1.64 o 
  -8  13   1       11.68        9.27      2.05 o 
  -7  13   1        0.96        0.00      1.50 o 
  -6  13   1        0.30        1.07      2.04 o 
  -5  13   1       74.86       73.79      4.21 o 
  -4  13   1       26.31       24.51      2.12 o 
  -3  13   1       18.60       17.68      1.94 o 
  -2  13   1       18.27       23.49      2.12 o 
  -1  13   1        0.00        0.66      1.62 o 
 -10  14   1        0.51        3.32      1.94 o 
  -9  14   1        0.13        2.79      1.83 o 
  -8  14   1       13.92       19.16      3.06 o 
  -7  14   1       11.93        7.93      2.01 o 
  -6  14   1       21.31       28.18      2.67 o 
  -5  14   1        0.00        0.20      1.73 o 
  -4  14   1        1.19        1.03      2.21 o 
  -3  14   1        7.79        6.60      1.75 o 
   3 -15   2        2.12        1.06      1.59 o 
   4 -15   2        0.01        0.00      1.51 o 
   5 -15   2        0.02        0.00      1.55 o 
   6 -15   2        7.83        7.43      1.80 o 
   7 -15   2        0.02        0.00      2.16 o 
   8 -15   2       19.51       17.10      2.09 o 
   9 -15   2        6.32        4.77      1.85 o 
  10 -15   2        0.15        1.84      2.54 o 
   1 -14   2       55.66       56.00      2.93 o 
   2 -14   2       15.16       20.66      2.07 o 
   3 -14   2        0.42        1.47      1.51 o 
   4 -14   2        8.84        8.80      1.73 o 
   5 -14   2       42.65       42.13      2.63 o 
   6 -14   2        4.35        5.34      1.68 o 
   7 -14   2       33.49       34.60      2.40 o 
   8 -14   2       15.11       14.46      3.07 o 
   9 -14   2        7.31        9.11      2.47 o 
  10 -14   2        4.20        7.60      1.66 o 
  11 -14   2        3.87        7.56      2.08 o 
  12 -14   2        5.56        8.93      2.14 o 
  -1 -13   2       24.80       32.01      3.01 o 
   0 -13   2        1.69        5.45      2.07 o 
   1 -13   2       39.42       36.01      2.39 o 
   2 -13   2        3.49        4.97      1.51 o 
   3 -13   2        3.26        0.84      1.77 o 
   4 -13   2       36.30       33.50      2.28 o 
   5 -13   2       35.41       35.66      4.03 o 
   6 -13   2       64.85       47.12      2.64 o 
   7 -13   2       44.89       51.64      3.23 o 
   8 -13   2        0.88        0.00      1.61 o 
   9 -13   2       20.19       20.50      2.32 o 
  10 -13   2       73.37       79.57      6.10 o 
  11 -13   2        4.46        8.41      1.91 o 
  12 -13   2        0.01        0.28      1.46 o 
  13 -13   2        1.08        2.87      1.88 o 
  -3 -12   2       18.30       18.11      2.61 o 
  -2 -12   2       17.41       23.11      3.02 o 
  -1 -12   2       30.35       22.42      3.71 o 
   0 -12   2       37.29       33.30      2.20 o 
   1 -12   2       18.67       19.10      1.85 o 
   2 -12   2       20.42       18.83      1.86 o 
   3 -12   2        4.80        4.52      1.43 o 
   4 -12   2       18.60       17.73      2.58 o 
   5 -12   2       67.17       65.29      3.50 o 
   6 -12   2        0.92        0.77      1.59 o 
   7 -12   2      318.76      291.04      7.08 o 
   8 -12   2        9.89        6.78      1.48 o 
   9 -12   2       11.85       16.14      1.69 o 
  10 -12   2        7.71       12.01      1.65 o 
  11 -12   2        0.01        0.00      2.03 o 
  12 -12   2       17.72       18.21      2.26 o 
  13 -12   2       16.91       17.18      2.30 o 
  14 -12   2        0.99        0.00      1.70 o 
  -4 -11   2        4.25        5.58      2.20 o 
  -3 -11   2       13.81       22.08      6.10 o 
  -2 -11   2       53.84       55.17      8.93 o 
  -1 -11   2       27.27       24.99      1.93 o 
   0 -11   2       36.47       30.19      2.56 o 
   1 -11   2      203.64      194.99      6.18 o 
   2 -11   2       56.57       58.24      4.33 o 
   3 -11   2       82.08       95.09      4.23 o 
   4 -11   2      151.22      155.69      4.65 o 
   5 -11   2        1.09        0.00      1.18 o 
   6 -11   2      527.82      510.32     11.15 o 
   7 -11   2      109.99      114.02      3.65 o 
   8 -11   2      151.49      154.54      4.38 o 
   9 -11   2        3.02        3.65      1.47 o 
  10 -11   2        4.69        3.19      1.27 o 
  11 -11   2        8.46        9.15      1.67 o 
  12 -11   2        0.10        0.00      1.95 o 
  13 -11   2       11.85       10.67      2.01 o 
  14 -11   2        0.07        0.00      1.73 o 
  -6 -10   2       14.31       14.04      2.50 o 
  -5 -10   2       33.96       37.99      4.30 o 
  -4 -10   2       63.13       64.28      4.48 o 
  -3 -10   2      109.90      114.34      6.08 o 
  -2 -10   2       75.27       78.43      4.11 o 
  -1 -10   2       21.39       25.67      1.87 o 
   0 -10   2       14.64       19.27      2.78 o 
   1 -10   2       60.06       34.69      8.45 o 
   2 -10   2      287.52      310.65      9.00 o 
   3 -10   2        1.14        0.00      1.04 o 
   4 -10   2      150.48      139.55      3.92 o 
   5 -10   2       78.97       72.90      2.76 o 
   6 -10   2       17.35       19.23      1.82 o 
   7 -10   2       21.15       24.79      2.28 o 
   8 -10   2        3.20        4.77      1.25 o 
   9 -10   2      192.50      195.12      6.67 o 
  10 -10   2      372.75      384.19      8.74 o 
  11 -10   2       33.97       44.81      2.32 o 
  12 -10   2       75.46       93.72      3.36 o 
  13 -10   2       54.33       55.96      2.79 o 
  14 -10   2       26.26       24.67      3.21 o 
  -7  -9   2        0.77        3.72      2.09 o 
  -6  -9   2       46.58       51.56      3.92 o 
  -5  -9   2       14.92       11.19      2.16 o 
  -4  -9   2        6.72        5.59      1.78 o 
  -3  -9   2        2.21        2.63      1.70 o 
  -2  -9   2       16.23       16.22      1.52 o 
  -1  -9   2        0.00        0.00      0.78 o 
   0  -9   2        1.34        0.42      0.58 o 
   1  -9   2       14.05       22.53      3.52 o 
   2  -9   2       88.59       81.09      2.81 o 
   3  -9   2      131.61      132.92      3.66 o 
   4  -9   2       22.35       17.43      1.34 o 
   5  -9   2       17.84       16.03      2.43 o 
   6  -9   2      237.50      224.11      6.62 o 
   7  -9   2       22.68       24.54      1.99 o 
   8  -9   2        9.67        9.88      1.25 o 
   9  -9   2      675.98      695.53     14.71 o 
  10  -9   2      104.06      104.07      4.28 o 
  11  -9   2        0.30        0.00      1.12 o 
  12  -9   2       16.98       16.76      1.64 o 
  13  -9   2        7.40        8.12      1.94 o 
  14  -9   2        0.23        3.07      1.85 o 
  15  -9   2        2.45        0.00      2.91 o 
  -8  -8   2        5.42        8.16      3.75 o 
  -7  -8   2        0.09        0.00      1.69 o 
  -6  -8   2        0.24        0.39      1.65 o 
  -5  -8   2        0.15        0.00      1.57 o 
  -4  -8   2       43.46       50.56      3.11 o 
  -3  -8   2       53.80       61.80      2.48 o 
  -2  -8   2      119.35      104.18     13.98 o 
  -1  -8   2       89.25       93.89      8.24 o 
   0  -8   2        0.53        5.12      0.94 o 
   1  -8   2      964.67     1004.62     20.47 o 
   2  -8   2      109.45      126.90      3.44 o 
   3  -8   2      148.56      220.32      6.81 o 
   4  -8   2        9.10       13.45      1.18 o 
   5  -8   2       38.79       46.50      3.98 o 
   6  -8   2       72.23       72.57      2.42 o 
   7  -8   2      107.75       97.74      2.92 o 
   8  -8   2        0.95        0.00      0.90 o 
   9  -8   2        5.51        7.66      1.23 o 
  10  -8   2        6.78       10.28      1.70 o 
  11  -8   2      119.57      116.00      5.16 o 
  12  -8   2      127.92      123.95      3.79 o 
  13  -8   2       24.78       29.21      2.02 o 
  14  -8   2       11.80       17.25      2.25 o 
  15  -8   2        3.13        5.62      3.02 o 
  -9  -7   2        2.00        0.00      1.96 o 
  -8  -7   2        0.86        0.00      3.62 o 
  -7  -7   2        1.52        2.71      1.81 o 
  -6  -7   2        4.55        5.58      1.75 o 
  -5  -7   2       16.85       19.32      2.09 o 
  -4  -7   2       14.69       16.98      2.33 o 
  -3  -7   2        3.64        1.03      1.48 o 
  -2  -7   2       13.60       16.78      1.30 o 
  -1  -7   2        2.92        0.79      0.56 o 
   0  -7   2      132.71      111.94      3.07 o 
   1  -7   2      835.92      866.96     17.68 o 
   2  -7   2      293.15      254.83      5.73 o 
   3  -7   2      959.11      931.69     18.95 o 
   4  -7   2       35.25       35.31      3.75 o 
   5  -7   2        8.18       13.78      1.01 o 
   6  -7   2      221.98      227.91      5.27 o 
   7  -7   2     1002.45     1047.36     21.28 o 
   8  -7   2     1459.12     1531.49     30.73 o 
   9  -7   2      993.62     1044.97     21.35 o 
  10  -7   2        1.27        1.65      1.07 o 
  11  -7   2        8.67        3.51      1.19 o 
  12  -7   2        6.12        5.36      1.48 o 
  13  -7   2       91.92       97.65      4.30 o 
  14  -7   2        5.42        3.85      1.83 o 
  15  -7   2        0.77        2.30      2.91 o 
 -10  -6   2       60.99       50.49      4.55 o 
  -9  -6   2       52.89       60.90     11.76 o 
  -8  -6   2        8.33        6.44      1.85 o 
  -7  -6   2        1.13        1.03      1.51 o 
  -6  -6   2       67.05       76.00      3.65 o 
  -5  -6   2        3.22        1.77      3.46 o 
  -4  -6   2      175.75      166.61      6.18 o 
  -3  -6   2       46.59       44.69      2.17 o 
  -2  -6   2       56.25       51.22      3.19 o 
  -1  -6   2      615.23      646.26     23.39 o 
   0  -6   2     1637.15     1661.36     33.15 o 
   1  -6   2       16.56        6.07      1.49 o 
   2  -6   2      221.99      194.32      4.44 o 
   3  -6   2      516.17      504.40     13.35 o 
   4  -6   2      138.24      115.18     11.53 o 
   5  -6   2      316.80      270.97      6.62 o 
   6  -6   2        3.89        3.16      0.83 o 
   7  -6   2       16.45       16.78      1.11 o 
   8  -6   2      130.59      129.51      3.38 o 
   9  -6   2       26.48       27.57      1.51 o 
  10  -6   2      331.09      327.30      9.35 o 
  11  -6   2      111.79       89.56      4.30 o 
  12  -6   2       84.97       96.87      3.25 o 
  13  -6   2       33.75       45.72      3.02 o 
  14  -6   2        1.33        1.31      1.62 o 
  15  -6   2        0.79        1.30      3.02 o 
 -10  -5   2        0.06        1.91      1.97 o 
  -9  -5   2       27.22       30.30      2.77 o 
  -8  -5   2        1.76        1.10      1.53 o 
  -7  -5   2        1.43        2.88      1.61 o 
  -6  -5   2       16.38       23.40      2.09 o 
  -5  -5   2       81.20       80.92      3.57 o 
  -4  -5   2      149.23      176.50      4.25 o 
  -3  -5   2      177.12      213.46      7.78 o 
  -2  -5   2     1384.64     1179.18     66.83 o 
  -1  -5   2     1734.52     1700.78     57.73 o 
   0  -5   2        7.99        7.68      1.28 o 
   1  -5   2       60.51       61.24      2.64 o 
   2  -5   2       32.50       32.96      1.35 o 
   3  -5   2     1251.68     1235.78     30.33 o 
   4  -5   2     1285.93     1232.63     30.40 o 
   5  -5   2     2335.79     2188.92    178.57 o 
   6  -5   2      200.50      226.76      6.45 o 
   7  -5   2      917.76     1005.51     20.33 o 
   8  -5   2       27.77       42.89      1.72 o 
   9  -5   2        8.21        5.24      1.01 o 
  10  -5   2      264.39      243.43      5.72 o 
  11  -5   2        0.02        0.00      1.00 o 
  12  -5   2       11.78       10.46      2.08 o 
  13  -5   2        0.02        0.50      1.61 o 
  14  -5   2        3.43        3.14      2.75 o 
 -11  -4   2       15.62       16.98      2.40 o 
 -10  -4   2       65.28       67.31      6.96 o 
  -9  -4   2       35.49       33.75      2.77 o 
  -8  -4   2        7.02        6.29      1.75 o 
  -7  -4   2        1.63        0.00      1.37 o 
  -6  -4   2       77.72       79.18      3.48 o 
  -5  -4   2       43.63       44.33      2.55 o 
  -4  -4   2       56.92       56.82      2.35 o 
  -3  -4   2       58.18       60.73      2.68 o 
  -2  -4   2      527.91      500.57     51.15 o 
   0  -4   2       11.63       10.12      0.80 o 
   1  -4   2        1.68        4.66      0.61 o 
   2  -4   2      270.91      252.34      9.86 o 
   3  -4   2      439.29      480.29      9.80 o 
   4  -4   2      266.18      175.73      3.88 o 
   5  -4   2       79.81       56.08      2.72 o 
   6  -4   2       79.45       49.80      2.08 o 
   7  -4   2      617.15      691.44     17.98 o 
   8  -4   2      107.19      115.34      3.05 o 
   9  -4   2        0.25        0.14      0.85 o 
  10  -4   2       20.51       18.16      1.38 o 
  11  -4   2      153.35      123.47      9.87 o 
  12  -4   2       42.43       46.99      3.21 o 
  13  -4   2        1.35        2.46      1.64 o 
  14  -4   2        0.07        4.09      3.02 o 
 -12  -3   2       30.28       33.58      3.00 o 
 -11  -3   2       14.87       10.77      2.20 o 
 -10  -3   2       65.35       80.67      5.97 o 
  -9  -3   2       45.66       47.53      3.75 o 
  -8  -3   2        0.76        0.13      1.44 o 
  -7  -3   2       11.62        8.87      1.56 o 
  -6  -3   2       26.61       31.74      2.08 o 
  -5  -3   2       66.48       91.12      3.43 o 
  -4  -3   2       92.13      136.87      4.33 o 
  -3  -3   2      193.66      204.46      5.41 o 
  -1  -3   2     1906.19     2040.03     40.46 o 
   0  -3   2      204.46      218.01      5.42 o 
   1  -3   2     3575.04     3313.68     77.70 o 
   2  -3   2     7596.19     7026.33    304.76 o 
   3  -3   2       80.23       93.69      2.20 o 
   4  -3   2      498.80      567.61     11.47 o 
   5  -3   2      373.15      289.01      7.13 o 
   7  -3   2       86.73       91.80      4.07 o 
   8  -3   2      277.11      321.13      8.69 o 
   9  -3   2       24.81       20.31      1.95 o 
  10  -3   2       61.41       66.42      3.14 o 
  11  -3   2      193.37      192.81      6.48 o 
  12  -3   2      130.46      115.60      4.62 o 
  13  -3   2       24.18       29.64      2.60 o 
  14  -3   2        2.00        0.00      2.87 o 
 -12  -2   2       53.39       55.48      3.63 o 
 -11  -2   2       14.79       15.60      2.32 o 
 -10  -2   2       18.22       19.89      4.69 o 
  -9  -2   2        0.73        0.00      1.31 o 
  -8  -2   2       51.65       44.61      4.07 o 
  -7  -2   2        0.34        0.00      1.13 o 
  -6  -2   2      153.18      172.55      5.34 o 
  -5  -2   2      613.47      698.88     17.71 o 
  -4  -2   2      149.48      144.43      4.35 o 
  -3  -2   2       64.85       75.40      2.41 o 
  -2  -2   2     3449.01     3304.45     83.02 o 
  -1  -2   2    40875.10    37205.57    748.05 o 
   0  -2   2      993.64      914.55     18.13 o 
   1  -2   2     3141.46     2987.07    103.25 o 
   2  -2   2     2029.53     2003.30     46.73 o 
   3  -2   2     2623.32     2609.87     51.58 o 
   4  -2   2      336.78      365.35      7.49 o 
   5  -2   2     2167.68     2309.63    105.31 o 
   6  -2   2      540.82      592.64     12.12 o 
   7  -2   2       13.97       17.10      1.00 o 
   8  -2   2      150.74      148.25      3.68 o 
   9  -2   2       96.72      114.97      4.97 o 
  10  -2   2      240.10      262.92      7.67 o 
  11  -2   2       94.75      104.99      4.33 o 
  12  -2   2        6.68        7.21      1.78 o 
  13  -2   2        1.40        0.00      1.89 o 
  14  -2   2       35.77       37.03      5.05 o 
 -13  -1   2        2.51        2.80      2.08 o 
 -12  -1   2       51.31       65.32      4.00 o 
 -11  -1   2       61.84       70.02      3.91 o 
 -10  -1   2       38.57       40.44      2.69 o 
  -9  -1   2       31.05       35.64      2.42 o 
  -8  -1   2      196.04      222.52      6.75 o 
  -7  -1   2       65.28       66.00      2.91 o 
  -6  -1   2      152.21      172.95      5.20 o 
  -5  -1   2       50.43       33.94      1.88 o 
  -4  -1   2      300.03      259.83      6.93 o 
  -3  -1   2       11.78        6.12      1.15 o 
  -2  -1   2     1134.40     1091.19     21.63 o 
  -1  -1   2    11106.90    10775.74    221.33 o 
   0  -1   2       90.88       61.64      1.42 o 
   1  -1   2      706.45      794.49     19.96 o 
   2  -1   2      286.11      284.45      6.76 o 
   3  -1   2      916.42      895.87     20.94 o 
   4  -1   2      109.55      119.70      3.18 o 
   6  -1   2       81.83       79.43      2.14 o 
   7  -1   2       29.54       34.69      1.46 o 
   8  -1   2        0.26        0.00      1.39 o 
   9  -1   2       85.24       82.10      3.52 o 
  10  -1   2      470.15      443.79     12.22 o 
  11  -1   2      169.85      172.01      5.91 o 
  12  -1   2       27.65       20.50      4.84 o 
  13  -1   2        1.06        0.50      2.83 o 
 -13   0   2       89.70       92.09      4.65 o 
 -12   0   2      121.46      130.93      5.34 o 
 -11   0   2       34.43       42.77      2.89 o 
 -10   0   2      157.49      171.82      5.77 o 
  -9   0   2       58.74       56.52      3.07 o 
  -8   0   2        0.61        2.74      1.80 o 
  -7   0   2      169.32      195.19      4.44 o 
  -6   0   2      223.39      206.91      4.58 o 
  -4   0   2        0.08        0.14      0.49 o 
  -3   0   2        1.25        0.48      0.45 o 
  -2   0   2     1466.41     1531.42     30.28 o 
  -1   0   2    11995.00    11037.72    301.21 o 
   0   0   2      276.96      349.12      8.57 o 
   1   0   2     3395.42     3667.79     72.80 o 
   2   0   2     9475.50     9553.25    188.06 o 
   3   0   2     1649.02     1449.26     33.75 o 
   4   0   2      266.86      273.92      6.72 o 
   5   0   2      195.71      175.55      3.92 o 
   6   0   2        2.97        1.22      0.56 o 
   7   0   2       15.09       10.81      0.86 o 
   8   0   2       98.67       89.38      3.59 o 
   9   0   2       35.58       39.21      2.51 o 
  10   0   2      130.53      139.26      5.16 o 
  11   0   2        0.93        0.00      1.46 o 
  12   0   2      125.56      122.83      4.95 o 
  13   0   2        0.24        2.68      3.02 o 
 -14   1   2        5.70       11.70      2.34 o 
 -13   1   2      171.65      186.89      7.25 o 
 -12   1   2        0.87        1.05      1.70 o 
 -11   1   2       30.49       31.72      2.51 o 
 -10   1   2       45.81       50.99      2.94 o 
  -9   1   2        2.56        1.09      1.21 o 
  -8   1   2      309.07      319.19      6.95 o 
  -7   1   2      193.44      214.00      4.84 o 
  -6   1   2       31.70       34.04      1.84 o 
  -5   1   2      185.33      167.40      3.76 o 
  -4   1   2      242.94      222.41      6.64 o 
  -3   1   2      935.49      832.43     20.98 o 
  -2   1   2     3369.64     3405.44     83.76 o 
  -1   1   2     9251.27     9265.07    224.93 o 
   0   1   2     1280.17     1281.46     25.28 o 
   1   1   2    12935.90    13024.39    256.31 o 
   2   1   2       35.22       25.68      1.64 o 
   3   1   2      167.84      150.29      3.37 o 
   4   1   2       99.69       99.53      2.83 o 
   5   1   2      184.50      225.28      5.73 o 
   6   1   2       83.71      116.95      4.37 o 
   7   1   2        3.85        0.73      0.93 o 
   8   1   2        3.80        6.50      1.44 o 
   9   1   2        5.22        7.80      1.68 o 
  10   1   2       51.98       30.29      2.50 o 
  11   1   2        2.78        4.37      2.70 o 
  12   1   2        3.16        7.37      1.94 o 
 -14   2   2        1.75        0.00      1.88 o 
 -13   2   2        8.42        7.28      1.92 o 
 -12   2   2       12.28        9.48      1.93 o 
 -11   2   2       14.11       14.45      1.89 o 
 -10   2   2       22.32       25.09      2.04 o 
  -9   2   2       50.58       43.71      1.84 o 
  -8   2   2      138.58      165.30      4.00 o 
  -7   2   2      104.36      119.09      3.64 o 
  -6   2   2      315.07      345.43      7.34 o 
  -5   2   2       12.90       10.90      1.45 o 
  -4   2   2       74.15       69.01      2.27 o 
  -3   2   2      403.34      456.33     11.72 o 
  -2   2   2      705.77      598.43     12.02 o 
  -1   2   2      388.31      326.33      6.71 o 
   0   2   2     2999.78     2993.97     59.54 o 
   1   2   2      839.16      793.09     15.91 o 
   2   2   2      586.04      555.60     11.27 o 
   3   2   2     2018.14     2311.23     45.78 o 
   4   2   2      479.17      492.04     10.16 o 
   5   2   2       95.17       71.14      4.57 o 
   6   2   2       31.89       23.81      1.53 o 
   7   2   2        2.95        2.49      0.81 o 
   8   2   2       59.52       70.29      3.38 o 
   9   2   2      302.71      295.72     15.28 o 
  10   2   2        8.02        4.73      1.82 o 
  11   2   2        6.26       12.79      2.15 o 
 -14   3   2        0.20        0.00      1.77 o 
 -13   3   2       21.46       22.11      2.39 o 
 -12   3   2       12.57       12.67      1.89 o 
 -11   3   2        2.10        0.71      1.39 o 
 -10   3   2      141.26      127.26      3.55 o 
  -9   3   2       31.19       41.09      1.87 o 
  -8   3   2       56.18       53.74      1.98 o 
  -7   3   2      173.74      178.86      7.01 o 
  -6   3   2       23.41       23.53      1.16 o 
  -5   3   2       79.64       61.91      2.75 o 
  -3   3   2      128.10       87.65      2.74 o 
  -2   3   2      707.17      858.60     21.09 o 
  -1   3   2      105.37      115.74      2.76 o 
   0   3   2      143.79      107.57      2.64 o 
   1   3   2      308.10      277.23      5.94 o 
   2   3   2        1.42        0.70      0.63 o 
   3   3   2       43.23       30.91      1.42 o 
   4   3   2       47.53       38.32      1.61 o 
   5   3   2      371.30      343.81      7.45 o 
   7   3   2       89.16       89.13      3.66 o 
   8   3   2     1035.61     1180.67     29.99 o 
   9   3   2      128.13      129.25      4.99 o 
  10   3   2        0.03        1.34      1.71 o 
  11   3   2        0.68        0.00      2.10 o 
 -14   4   2       18.72       19.17      2.38 o 
 -13   4   2       66.91       59.63      3.49 o 
 -12   4   2       33.12       31.39      2.53 o 
 -11   4   2      257.32      245.67      5.95 o 
 -10   4   2        0.03        0.00      0.99 o 
  -9   4   2        1.23        0.36      1.03 o 
  -8   4   2        5.49        5.99      1.33 o 
  -7   4   2      187.11      216.29      4.93 o 
  -6   4   2       16.75       12.20      0.91 o 
  -5   4   2        0.93        1.40      0.62 o 
  -4   4   2        2.25        0.41      1.05 o 
  -3   4   2      161.37      107.57     15.32 o 
  -2   4   2       79.93      113.89      3.44 o 
  -1   4   2      818.10      890.05     22.03 o 
   0   4   2      510.89      528.73     13.37 o 
   1   4   2      226.02      291.82      7.83 o 
   2   4   2      775.00      889.88     22.29 o 
   3   4   2      151.27      205.24      6.00 o 
   4   4   2      289.56      337.69      9.26 o 
   5   4   2       39.03       40.87      1.81 o 
   6   4   2      110.55      120.25      4.38 o 
   7   4   2      152.81      115.66     14.21 o 
   8   4   2        0.11        2.26      3.46 o 
   9   4   2      133.44      116.83      5.20 o 
  10   4   2        7.49        0.68      1.78 o 
 -15   5   2        1.49        3.14      2.68 o 
 -14   5   2        1.99        2.64      2.60 o 
 -13   5   2        4.89        6.99      1.83 o 
 -12   5   2       49.57       61.82      3.44 o 
 -11   5   2       17.02       17.30      1.86 o 
 -10   5   2       19.07       18.20      1.40 o 
  -9   5   2        7.25        5.69      1.41 o 
  -8   5   2       14.55       10.47      1.38 o 
  -7   5   2       27.04       43.49      1.80 o 
  -6   5   2       55.31       44.25      1.74 o 
  -5   5   2     2363.48     2298.59     45.52 o 
  -4   5   2     3911.79     3971.25     99.59 o 
  -3   5   2      228.04      260.05      5.73 o 
  -2   5   2       88.38      126.87      3.20 o 
  -1   5   2     1414.84     1458.92     29.19 o 
   0   5   2       48.74       53.06      1.95 o 
   1   5   2      870.50      877.51     17.87 o 
   2   5   2      319.12      398.04      8.59 o 
   3   5   2       83.78       71.21      2.54 o 
   4   5   2       65.76       63.11      2.39 o 
   5   5   2       13.21       11.97      1.78 o 
   6   5   2       69.56       72.00      3.59 o 
   7   5   2       76.88       71.27      8.66 o 
   8   5   2      142.56      164.70     11.30 o 
   9   5   2       10.24       12.06      2.12 o 
 -15   6   2        4.69        8.76      2.83 o 
 -14   6   2        4.15        2.14      2.60 o 
 -13   6   2      163.34      143.22      7.38 o 
 -12   6   2      305.91      294.20      7.07 o 
 -11   6   2      635.46      615.41     13.14 o 
 -10   6   2        9.00        9.85      1.24 o 
  -9   6   2        1.87        0.73      1.36 o 
  -8   6   2       43.32       32.36      1.67 o 
  -7   6   2      403.16      352.65      7.72 o 
  -6   6   2       15.25       16.61      1.12 o 
  -5   6   2       78.18      106.93      2.90 o 
  -4   6   2       64.48       46.10      3.02 o 
  -3   6   2       49.68       46.04      1.82 o 
  -2   6   2      199.74      215.02      4.97 o 
  -1   6   2        0.40        0.54      0.83 o 
   0   6   2      181.22      210.32      5.01 o 
   1   6   2       87.39       84.19      2.68 o 
   2   6   2        0.58        0.00      0.97 o 
   3   6   2       59.83       57.68      2.45 o 
   4   6   2       44.37       52.77      2.33 o 
   5   6   2        1.35        1.56      1.56 o 
   6   6   2        0.48        0.00      1.60 o 
   7   6   2       10.65        7.12      2.93 o 
   8   6   2        1.22        2.24      1.82 o 
 -15   7   2       18.76       15.00      3.52 o 
 -14   7   2        0.07        0.00      2.26 o 
 -13   7   2        0.26        0.00      1.58 o 
 -12   7   2        0.62        2.78      1.61 o 
 -11   7   2      137.43      156.76      5.29 o 
 -10   7   2       98.57      103.18      3.29 o 
  -9   7   2      261.93      279.36      6.57 o 
  -8   7   2       52.14       62.37      2.40 o 
  -7   7   2        0.98        0.56      0.86 o 
  -6   7   2      145.19      125.34      3.36 o 
  -5   7   2        2.42        1.28      1.08 o 
  -4   7   2      146.37      171.90      4.27 o 
  -3   7   2       42.04       35.17      1.72 o 
  -2   7   2      487.14      474.63     10.19 o 
  -1   7   2       33.77       28.18      1.61 o 
   0   7   2       60.32       66.32      2.58 o 
   1   7   2       82.35       91.61      8.10 o 
   2   7   2       75.92       65.59      2.72 o 
   3   7   2      553.20      598.44     12.81 o 
   4   7   2       12.37        9.65      2.35 o 
   5   7   2        2.39        1.72      1.73 o 
   6   7   2        0.00        0.00      1.71 o 
   7   7   2        0.59        0.00      1.79 o 
 -15   8   2       38.38       30.18      4.02 o 
 -14   8   2        5.79        5.78      2.75 o 
 -13   8   2       51.72       51.75      3.20 o 
 -12   8   2       16.48       14.63      2.00 o 
 -11   8   2        0.62        6.44      3.48 o 
 -10   8   2       19.85       23.80      2.23 o 
  -9   8   2      347.21      352.18      8.29 o 
  -8   8   2      413.84      393.17      8.75 o 
  -7   8   2      336.53      331.36      7.52 o 
  -6   8   2        1.60        0.00      0.56 o 
  -4   8   2       41.00       36.73      2.97 o 
  -3   8   2       31.93       25.57      1.70 o 
  -2   8   2      136.88      127.54      4.78 o 
  -1   8   2      110.12       93.39      3.12 o 
   0   8   2      118.07      133.04      3.88 o 
   1   8   2        4.50        5.08      1.36 o 
   2   8   2      323.86      324.21      8.19 o 
   3   8   2       47.63       37.52      2.65 o 
   4   8   2       17.54       12.55      2.18 o 
   5   8   2       23.96       31.29      3.12 o 
   6   8   2        2.02        0.00      1.95 o 
 -14   9   2        0.00        0.00      1.68 o 
 -13   9   2       42.76       41.28      2.96 o 
 -12   9   2       61.13       59.87      5.11 o 
 -11   9   2      138.08      148.20      5.26 o 
 -10   9   2       20.38       23.38      2.23 o 
  -9   9   2       77.83       89.47      3.84 o 
  -8   9   2      329.87      308.15      7.25 o 
  -7   9   2      124.56      116.40      3.60 o 
  -5   9   2        0.01        0.01      0.59 o 
  -4   9   2        4.40        2.38      0.95 o 
  -3   9   2       10.00        8.90      1.31 o 
  -2   9   2        0.00        0.49      1.17 o 
  -1   9   2      123.04      108.45      3.62 o 
   0   9   2       13.47       10.24      1.52 o 
   1   9   2      324.26      347.68      8.13 o 
   2   9   2        2.71        4.40      1.49 o 
   3   9   2        0.46        2.28      1.74 o 
   4   9   2      155.67      164.22      6.16 o 
   5   9   2        2.15        1.47      2.02 o 
 -14  10   2        0.96        1.79      1.89 o 
 -13  10   2       17.27       21.34      2.83 o 
 -12  10   2       17.07       15.25      2.13 o 
 -11  10   2        6.03        6.67      1.79 o 
 -10  10   2       22.84       21.53      2.21 o 
  -9  10   2       30.55       31.59      2.53 o 
  -8  10   2      867.49      802.78     20.18 o 
  -7  10   2       36.78       41.48      2.20 o 
  -6  10   2      148.57      135.30      4.05 o 
  -5  10   2       64.10       56.53      2.53 o 
  -4  10   2      140.45      135.99      4.14 o 
  -3  10   2       30.43       29.94      2.84 o 
  -2  10   2        7.53        7.57      1.54 o 
  -1  10   2       16.91       17.55      1.77 o 
   0  10   2       48.70       45.80      2.44 o 
   1  10   2        0.04        0.00      1.34 o 
   2  10   2       16.68       10.93      2.14 o 
   3  10   2       49.31       53.07      3.49 o 
   4  10   2       10.99       12.26      2.40 o 
 -13  11   2        2.66        0.00      1.74 o 
 -12  11   2       15.71       12.53      2.21 o 
 -11  11   2       38.25       44.08      3.08 o 
 -10  11   2       27.38       27.81      2.51 o 
  -9  11   2        2.09        0.00      1.55 o 
  -8  11   2       27.18       21.62      3.10 o 
  -7  11   2       10.82       13.60      2.56 o 
  -6  11   2        2.07        2.81      1.35 o 
  -5  11   2       51.84       48.97      2.43 o 
  -4  11   2       27.08       23.38      2.78 o 
  -3  11   2        3.42        4.05      1.46 o 
  -2  11   2      137.80      137.83      4.32 o 
  -1  11   2       34.32       30.93      2.16 o 
   0  11   2        5.02        6.65      1.63 o 
   1  11   2        6.50       10.12      2.09 o 
   2  11   2        1.32        0.00      1.89 o 
 -13  12   2        0.61        0.00      1.81 o 
 -12  12   2       19.04       17.24      2.36 o 
 -11  12   2        5.99        5.23      1.96 o 
 -10  12   2        0.56        0.00      1.69 o 
  -9  12   2        6.92        5.95      1.85 o 
  -8  12   2       63.03       52.30      3.22 o 
  -7  12   2       58.41       56.09      3.29 o 
  -6  12   2       55.68       64.75      5.89 o 
  -5  12   2        0.00        0.58      1.38 o 
  -4  12   2        9.09        9.17      1.64 o 
  -3  12   2       51.80       60.77      3.69 o 
  -2  12   2       23.98       24.91      3.03 o 
  -1  12   2        6.17        7.11      1.71 o 
   0  12   2        8.37        6.18      1.73 o 
   1  12   2        1.83        4.31      4.44 o 
 -11  13   2        0.75        1.71      1.84 o 
 -10  13   2       10.13        9.55      2.12 o 
  -9  13   2       30.40       25.92      2.58 o 
  -8  13   2       10.44        9.26      2.01 o 
  -7  13   2       46.09       46.23      3.19 o 
  -6  13   2        4.57       10.79      2.09 o 
  -5  13   2        0.47        0.00      1.66 o 
  -4  13   2        3.56        0.45      1.83 o 
  -3  13   2       10.24        6.10      1.68 o 
  -2  13   2        6.90        5.57      2.26 o 
  -1  13   2        0.51        0.70      1.59 o 
  -9  14   2        8.62        4.31      1.89 o 
  -8  14   2        0.54        1.09      1.82 o 
  -7  14   2        2.84        3.11      1.97 o 
  -6  14   2        5.98        5.86      2.07 o 
  -5  14   2        0.00        0.00      1.60 o 
   3 -15   3        3.26        5.74      1.73 o 
   4 -15   3        6.36        9.42      1.87 o 
   5 -15   3        0.03        0.00      1.81 o 
   6 -15   3        2.47        0.00      1.48 o 
   7 -15   3       49.77       44.51      3.03 o 
   8 -15   3        0.66        1.86      1.67 o 
   9 -15   3       11.52       13.84      2.53 o 
  10 -15   3        3.74        4.31      1.66 o 
   0 -14   3       29.52       28.63      2.94 o 
   1 -14   3        2.92        8.13      1.81 o 
   2 -14   3        2.97        2.33      2.24 o 
   3 -14   3       52.29       60.57      3.00 o 
   4 -14   3       18.63       18.19      1.97 o 
   5 -14   3        2.48        1.10      1.53 o 
   6 -14   3       90.89       93.54      4.54 o 
   7 -14   3       21.66       21.07      2.48 o 
   8 -14   3       18.56       16.48      1.87 o 
   9 -14   3       93.92      109.69      3.90 o 
  10 -14   3        7.29        5.37      1.59 o 
  11 -14   3       14.56       17.83      1.95 o 
  12 -14   3        1.06        0.97      1.84 o 
  -2 -13   3       15.62       17.17      2.56 o 
  -1 -13   3        0.07        0.00      1.85 o 
   0 -13   3       71.45       78.14      4.05 o 
   1 -13   3       27.64       31.88      2.26 o 
   2 -13   3        8.81        8.00      2.15 o 
   3 -13   3       50.29       59.40      2.90 o 
   4 -13   3       25.41       20.83      2.35 o 
   5 -13   3       11.44       10.78      1.69 o 
   6 -13   3       23.51       21.49      1.99 o 
   7 -13   3      108.88      114.90      3.94 o 
   8 -13   3       31.88       30.45      3.28 o 
   9 -13   3        2.94        3.72      1.47 o 
  10 -13   3       67.95       62.12      2.99 o 
  11 -13   3       22.55       23.59      2.04 o 
  12 -13   3       18.33       35.83      2.38 o 
  13 -13   3        1.18        0.43      1.46 o 
  -3 -12   3       15.54       14.37      3.42 o 
  -2 -12   3        6.16        5.65      1.95 o 
  -1 -12   3       11.51        9.52      2.04 o 
   0 -12   3       11.52       11.58      1.65 o 
   1 -12   3        9.59       10.76      1.59 o 
   2 -12   3       28.96       26.13      2.00 o 
   3 -12   3        1.04        0.23      1.27 o 
   4 -12   3       72.59       66.47      2.92 o 
   5 -12   3       14.82       16.29      1.72 o 
   6 -12   3      622.17      633.37     13.68 o 
   7 -12   3      198.65      208.40      5.53 o 
   8 -12   3        5.87        3.78      1.33 o 
   9 -12   3       50.58       47.18      2.42 o 
  10 -12   3        2.69        3.67      1.38 o 
  11 -12   3        5.28        6.74      1.44 o 
  12 -12   3        2.21        1.52      1.37 o 
  13 -12   3        0.01        0.00      1.32 o 
  14 -12   3       17.67       21.56      2.12 o 
  -5 -11   3       24.93       29.28      3.05 o 
  -4 -11   3       82.48       84.10      4.52 o 
  -3 -11   3       37.06       35.46      3.01 o 
  -2 -11   3       38.32       55.53      7.67 o 
  -1 -11   3       91.68      103.15      3.61 o 
   0 -11   3        6.82        8.22      1.41 o 
   1 -11   3        0.92        0.47      1.60 o 
   2 -11   3        5.41        3.06      1.37 o 
   3 -11   3       37.36       43.52      2.30 o 
   4 -11   3       22.81       20.18      1.63 o 
   5 -11   3       60.96       51.09      2.48 o 
   6 -11   3        0.91        2.09      1.23 o 
   7 -11   3       75.62       64.22      2.58 o 
   8 -11   3       23.71       22.73      1.90 o 
   9 -11   3      175.06      161.70      5.55 o 
  10 -11   3        5.34        7.39      1.42 o 
  11 -11   3       26.99       23.21      2.61 o 
  12 -11   3        1.04        1.36      1.28 o 
  13 -11   3       16.41       18.09      1.89 o 
  14 -11   3        0.89        3.23      2.11 o 
  -6 -10   3       38.57       41.80      7.08 o 
  -5 -10   3       66.33       77.26      4.15 o 
  -4 -10   3       25.23       26.42      2.73 o 
  -3 -10   3        0.00        0.56      1.64 o 
  -2 -10   3       11.76       12.47      1.99 o 
  -1 -10   3        3.04        0.00      1.87 o 
   0 -10   3        9.29       13.23      1.86 o 
   1 -10   3        5.90        8.75      1.34 o 
   2 -10   3      222.81      252.42      6.13 o 
   3 -10   3       51.39       68.10      3.07 o 
   4 -10   3       21.00       19.66      1.51 o 
   5 -10   3       92.50       85.33      2.94 o 
   6 -10   3      109.62      128.42      4.58 o 
   7 -10   3      447.08      448.76     12.08 o 
   8 -10   3       24.27       20.29      1.69 o 
   9 -10   3        0.42        0.25      1.17 o 
  10 -10   3       20.03       20.49      1.70 o 
  11 -10   3       22.45       20.82      1.72 o 
  12 -10   3       24.71       26.36      1.91 o 
  13 -10   3       93.88      101.23      5.62 o 
  14 -10   3        0.64        0.00      2.10 o 
  -7  -9   3       20.06       31.31      3.04 o 
  -6  -9   3        0.05        0.23      1.81 o 
  -5  -9   3        1.23        0.00      1.71 o 
  -4  -9   3        0.16        0.00      1.46 o 
  -3  -9   3      160.33      177.10      6.12 o 
  -2  -9   3       44.95       45.17      2.29 o 
   0  -9   3      412.80      338.01     29.32 o 
   1  -9   3      115.58      148.08      4.03 o 
   2  -9   3       60.84       79.08      2.71 o 
   3  -9   3      135.59      101.94      4.33 o 
   4  -9   3      139.06      129.38      4.09 o 
   5  -9   3        0.82        0.99      1.54 o 
   6  -9   3       80.86       78.79      4.97 o 
   7  -9   3       41.94       35.59      2.43 o 
   8  -9   3      241.85      280.95      6.55 o 
   9  -9   3      789.00      800.39     16.75 o 
  10  -9   3      201.18      189.26      5.94 o 
  11  -9   3      140.76      131.90      6.16 o 
  12  -9   3        8.19        5.51      1.30 o 
  13  -9   3       16.08       11.86      2.66 o 
  14  -9   3        3.10        0.00      2.64 o 
  -8  -8   3        2.55        3.36      2.26 o 
  -7  -8   3        7.29        6.22      2.08 o 
  -6  -8   3       25.77       26.79      2.50 o 
  -5  -8   3        3.08        4.77      1.80 o 
  -4  -8   3        5.89        7.05      1.69 o 
  -3  -8   3       54.69       45.88      3.86 o 
  -2  -8   3        3.89        0.00      0.38 o 
  -1  -8   3        9.78        9.21      1.51 o 
   0  -8   3      118.87      125.39      3.49 o 
   1  -8   3      358.08      404.49      8.78 o 
   2  -8   3      508.87      535.44     13.99 o 
   3  -8   3     1591.17     1665.54     33.43 o 
   4  -8   3      760.13      722.76     14.94 o 
   5  -8   3       26.68       20.38      1.58 o 
   6  -8   3       88.80       70.96      2.39 o 
   7  -8   3       94.00       79.44      2.58 o 
   8  -8   3      107.87      109.76      3.18 o 
   9  -8   3      805.70      836.42     20.39 o 
  10  -8   3      125.77      111.04      3.76 o 
  11  -8   3      280.54      280.91      6.66 o 
  12  -8   3        0.72        1.79      1.57 o 
  13  -8   3        0.17        2.66      1.34 o 
  14  -8   3        1.81        3.37      2.83 o 
  15  -8   3        9.20        7.42      3.33 o 
  -9  -7   3        0.53        2.46      1.92 o 
  -8  -7   3        6.63        3.93      2.22 o 
  -7  -7   3        0.68        1.69      1.78 o 
  -6  -7   3        4.12        3.99      1.61 o 
  -5  -7   3        0.17        0.00      1.41 o 
  -4  -7   3      109.45       65.19      5.20 o 
  -1  -7   3      193.08      205.77      8.39 o 
   0  -7   3      223.59      224.26      5.19 o 
   1  -7   3     2015.19     2122.53     42.24 o 
   2  -7   3       35.92       47.00      1.80 o 
   3  -7   3       39.99       57.41      2.62 o 
   4  -7   3      891.06      932.90     23.34 o 
   5  -7   3      141.41      149.60      3.70 o 
   6  -7   3       70.47       72.37      2.25 o 
   7  -7   3       12.19       19.58      1.25 o 
   8  -7   3        2.16        0.44      0.79 o 
   9  -7   3      250.55      269.40      6.20 o 
  10  -7   3       48.93       59.59      2.41 o 
  11  -7   3      292.53      254.29      6.13 o 
  12  -7   3       58.21       55.91      2.51 o 
  13  -7   3        1.91        2.91      1.65 o 
  14  -7   3       12.07       13.92      3.44 o 
 -10  -6   3       31.40       29.23      5.36 o 
  -9  -6   3        1.29        1.99      2.00 o 
  -8  -6   3        3.64        2.34      2.16 o 
  -7  -6   3       51.63       45.06      3.06 o 
  -6  -6   3      100.10       87.20      3.87 o 
  -5  -6   3       36.20       38.83      2.61 o 
  -4  -6   3      155.14      169.22      4.20 o 
  -3  -6   3        7.24        4.02      0.79 o 
  -2  -6   3      958.78      827.00     59.41 o 
  -1  -6   3     1533.80     1567.26     36.88 o 
   0  -6   3        0.00        0.00      0.93 o 
   1  -6   3      129.21      134.74      3.36 o 
   2  -6   3      115.93       86.18      3.99 o 
   3  -6   3      365.48      394.29     10.62 o 
   4  -6   3      875.66      576.95     20.39 o 
   5  -6   3      185.20      200.14      5.94 o 
   6  -6   3        2.23        1.88      0.74 o 
   7  -6   3        0.03        0.67      0.73 o 
   8  -6   3       35.93       49.17      1.94 o 
   9  -6   3       78.58       70.74      2.41 o 
  10  -6   3        9.33        9.36      1.26 o 
  11  -6   3      121.07      118.63      3.57 o 
  12  -6   3      271.28      241.77      5.91 o 
  13  -6   3       10.22       11.09      1.88 o 
  14  -6   3        1.76        2.41      2.79 o 
 -10  -5   3      155.04      152.38      5.95 o 
  -9  -5   3       36.07       36.07      6.98 o 
  -8  -5   3        0.01        0.00      1.70 o 
  -7  -5   3        4.16        1.67      1.74 o 
  -6  -5   3       59.34       66.39      3.36 o 
  -5  -5   3      101.20      111.67      4.25 o 
  -4  -5   3      100.57       94.82      3.58 o 
  -3  -5   3      253.07      245.18     12.62 o 
  -2  -5   3      189.89      205.84      4.68 o 
  -1  -5   3      334.44      488.15     13.45 o 
   0  -5   3        7.86       11.41      2.95 o 
   1  -5   3      402.25      295.33     29.99 o 
   2  -5   3       15.75       16.92      0.91 o 
   3  -5   3       81.46       64.23      2.25 o 
   4  -5   3      824.59      810.24     34.43 o 
   5  -5   3     1748.72     1857.73     36.96 o 
   6  -5   3       15.08       10.98      0.86 o 
   7  -5   3      122.28      139.29      4.48 o 
   8  -5   3       38.12       34.99      1.70 o 
   9  -5   3      336.94      322.68      7.17 o 
  10  -5   3       39.02       41.75      3.14 o 
  11  -5   3      113.71      113.39      3.45 o 
  12  -5   3        4.33        4.28      1.62 o 
  13  -5   3        1.36        2.18      2.64 o 
  14  -5   3        0.07        0.00      2.72 o 
 -11  -4   3       25.90       28.92      3.19 o 
 -10  -4   3        1.35        3.95      3.19 o 
  -9  -4   3        0.00        0.00      1.64 o 
  -8  -4   3        0.01        0.00      1.89 o 
  -7  -4   3        0.35        1.51      1.44 o 
  -6  -4   3      167.36      173.32      5.54 o 
  -5  -4   3      324.92      361.67      9.90 o 
  -4  -4   3       57.11       40.07      1.69 o 
  -3  -4   3      672.13      861.95     22.05 o 
  -2  -4   3     3236.58     3409.18     67.62 o 
   0  -4   3     3647.47     3833.73     89.93 o 
   1  -4   3      523.96      531.10     12.68 o 
   3  -4   3        0.00        0.00      0.46 o 
   5  -4   3       30.87       28.58      1.49 o 
   6  -4   3      331.24      305.78      6.52 o 
   7  -4   3       52.18       62.03      2.01 o 
   8  -4   3       46.45       63.56      2.11 o 
   9  -4   3      348.41      326.53      7.21 o 
  10  -4   3        0.12        0.00      0.91 o 
  11  -4   3       13.54        7.30      2.93 o 
  12  -4   3       13.02       17.97      1.99 o 
  13  -4   3       44.60       51.60      5.32 o 
  14  -4   3        0.27        1.57      2.64 o 
 -12  -3   3        3.45        3.76      2.83 o 
 -11  -3   3        4.37        4.55      1.91 o 
 -10  -3   3       14.61       14.37      2.20 o 
  -9  -3   3        2.37        1.19      3.50 o 
  -8  -3   3      146.38      144.93      5.26 o 
  -7  -3   3       15.31       17.75      2.18 o 
  -6  -3   3       10.41       10.88      1.61 o 
  -5  -3   3       34.45       45.50      2.46 o 
  -4  -3   3      546.05      514.16     23.40 o 
  -3  -3   3      754.16      860.87     21.88 o 
  -2  -3   3     2753.30     2452.53    289.78 o 
  -1  -3   3     9132.49     9577.25    192.54 o 
   0  -3   3       22.87       24.01      2.81 o 
   1  -3   3        0.04        0.25      0.63 o 
   2  -3   3      122.75      115.30      5.95 o 
   3  -3   3       92.69      103.36      2.74 o 
   4  -3   3      122.43      121.25      4.92 o 
   5  -3   3      648.21      712.65     65.32 o 
   6  -3   3       14.09       10.91      1.45 o 
   7  -3   3        3.24        1.79      0.61 o 
   8  -3   3      344.69      326.51      7.10 o 
   9  -3   3      144.35      134.85      3.56 o 
  10  -3   3      216.19      240.41     11.72 o 
  11  -3   3      273.03      267.33      7.99 o 
  12  -3   3       57.47       51.74      4.07 o 
  13  -3   3        6.94        6.96      3.10 o 
  14  -3   3       55.27       46.48      5.32 o 
 -12  -2   3       12.08        8.87      2.18 o 
 -11  -2   3       12.37       10.48      2.03 o 
 -10  -2   3        0.05        0.00      1.99 o 
  -9  -2   3        1.13        0.00      1.36 o 
  -8  -2   3       93.72       85.32      3.79 o 
  -7  -2   3        1.28        2.02      1.31 o 
  -6  -2   3        5.38        2.43      1.28 o 
  -5  -2   3        1.16        0.00      0.93 o 
  -4  -2   3      582.57      540.99     18.40 o 
  -3  -2   3        0.00        0.00      0.37 o 
  -2  -2   3     8048.06     7961.92    157.68 o 
  -1  -2   3      155.05      166.81      3.72 o 
   0  -2   3     1227.13     1208.81     27.22 o 
   2  -2   3     3764.18     3480.38     68.84 o 
   3  -2   3      545.70      620.35     14.58 o 
   4  -2   3      298.44      366.78      8.81 o 
   5  -2   3     6668.79     7133.26    145.17 o 
   6  -2   3      814.09      796.05     16.12 o 
   7  -2   3       55.84       63.16      2.51 o 
   8  -2   3      131.80      138.41      4.69 o 
   9  -2   3      295.53      280.22      7.94 o 
  10  -2   3      358.67      359.66     10.03 o 
  11  -2   3      305.17      318.36      9.25 o 
  12  -2   3        3.09        0.96      2.87 o 
  13  -2   3        0.45        0.00      2.91 o 
 -13  -1   3       20.00       20.95      2.62 o 
 -12  -1   3       61.82       60.90      5.60 o 
 -11  -1   3        0.49        2.07      1.71 o 
 -10  -1   3       23.70       19.42      2.11 o 
  -9  -1   3        4.36        1.18      1.40 o 
  -8  -1   3      182.84      181.26      5.76 o 
  -7  -1   3        0.11        0.00      1.08 o 
  -6  -1   3       26.69       27.22      1.12 o 
  -5  -1   3     1420.84     1362.85     32.00 o 
  -4  -1   3        3.46        8.39      0.78 o 
  -3  -1   3     1710.33     1585.69     39.75 o 
  -2  -1   3      519.75      523.89     10.58 o 
  -1  -1   3    26503.98    25119.15    508.26 o 
   0  -1   3      491.00      432.57     19.69 o 
   1  -1   3     3001.08     2687.93     53.29 o 
   3  -1   3      136.28      111.35      2.70 o 
   4  -1   3     1459.74     1328.92     31.03 o 
   5  -1   3       51.75       40.47      2.10 o 
   6  -1   3      104.18       66.00      1.97 o 
   7  -1   3       77.80       73.86      2.19 o 
   8  -1   3       26.37       33.94      1.57 o 
   9  -1   3      179.37      202.78      7.61 o 
  10  -1   3       15.41       10.64      1.71 o 
  11  -1   3        4.07        3.52      1.57 o 
  12  -1   3       86.66       75.63      6.24 o 
  13  -1   3       20.65       25.71      4.40 o 
 -13   0   3        5.98        5.50      2.15 o 
 -12   0   3        5.61        4.87      2.39 o 
 -11   0   3        5.15        4.43      1.74 o 
 -10   0   3       92.42       95.79      4.14 o 
  -9   0   3        3.27        3.31      1.51 o 
  -8   0   3      952.25     1008.73     20.45 o 
  -7   0   3       12.35       12.29      0.89 o 
  -6   0   3      294.98      265.24      6.80 o 
  -5   0   3       32.90       40.57      1.80 o 
  -4   0   3      106.01       96.16      2.94 o 
  -3   0   3      253.52      282.53      5.90 o 
  -2   0   3       14.24       12.20      0.81 o 
  -1   0   3     7345.87     7703.61    152.11 o 
   0   0   3      744.93      673.61     13.39 o 
   1   0   3      275.86      231.41      4.78 o 
   2   0   3       95.06      110.92      2.53 o 
   3   0   3     1336.48     1270.80     25.24 o 
   4   0   3      753.60      778.04     15.67 o 
   5   0   3       36.40       40.44      1.61 o 
   6   0   3      383.43      374.06      9.19 o 
   7   0   3        3.12        6.29      1.17 o 
   8   0   3       58.37       30.18      3.29 o 
   9   0   3      115.71      125.07      4.50 o 
  10   0   3      272.31      257.77      7.83 o 
  11   0   3       13.08       10.45      1.88 o 
  12   0   3       19.93       15.68      3.83 o 
 -14   1   3       40.34       42.06      3.35 o 
 -13   1   3       17.39       12.05      2.20 o 
 -12   1   3        0.01        0.00      1.99 o 
 -11   1   3      117.37      135.06      5.18 o 
 -10   1   3       18.23       15.91      1.91 o 
  -9   1   3      135.29      127.49      4.55 o 
  -8   1   3       81.58       80.80      2.45 o 
  -7   1   3        4.94        1.47      0.69 o 
  -6   1   3       16.58       18.48      1.02 o 
  -5   1   3      156.93      114.21      3.40 o 
  -4   1   3       25.24       21.35      1.53 o 
  -3   1   3       19.67       37.49      2.19 o 
  -2   1   3       36.44       42.07      1.60 o 
  -1   1   3       12.04       16.78      1.70 o 
   0   1   3       29.71       22.16      0.97 o 
   1   1   3     3188.80     3523.76     81.54 o 
   2   1   3       28.20       39.20      1.36 o 
   3   1   3     1876.64     2122.67     41.93 o 
   4   1   3     1322.82     1554.48     30.93 o 
   5   1   3      156.08      145.39      3.50 o 
   6   1   3       14.23        7.77      0.92 o 
   7   1   3      139.39      119.65      3.54 o 
   8   1   3      238.48      261.38      7.58 o 
   9   1   3       17.12       23.59      2.13 o 
  10   1   3       14.72       21.12      2.85 o 
  11   1   3       68.32       89.40      6.81 o 
  12   1   3        0.73        6.39      3.56 o 
 -14   2   3        9.06        7.80      2.43 o 
 -13   2   3       11.60       14.97      2.20 o 
 -12   2   3       14.92       16.35      2.14 o 
 -11   2   3       13.59        8.83      1.77 o 
 -10   2   3      164.25      179.60      5.81 o 
  -9   2   3       86.96       96.14      3.89 o 
  -8   2   3      246.75      278.91      6.25 o 
  -7   2   3        0.80        2.85      0.72 o 
  -6   2   3        3.32        0.00      1.45 o 
  -5   2   3     1017.95     1062.30     26.94 o 
  -4   2   3      119.02      113.78      3.31 o 
  -3   2   3      378.13      426.54     10.43 o 
  -1   2   3      841.77      885.14     38.46 o 
   0   2   3     2085.13     2162.84     42.77 o 
   1   2   3       86.02       59.73      1.77 o 
   2   2   3       78.42       94.86      2.42 o 
   3   2   3        2.27        0.97      0.63 o 
   4   2   3       34.07       26.50      1.31 o 
   5   2   3       25.23       29.06      1.42 o 
   6   2   3       58.18       69.82      6.35 o 
   8   2   3      150.15      146.87      5.18 o 
   9   2   3        4.01        0.00      2.74 o 
  10   2   3        5.89        1.74      1.61 o 
  11   2   3       58.43       59.26      5.89 o 
 -14   3   3        6.77        5.09      2.91 o 
 -13   3   3       40.82       37.73      3.02 o 
 -12   3   3       67.93       60.55      8.59 o 
 -11   3   3       28.23       27.99      2.24 o 
 -10   3   3        1.28        0.00      1.02 o 
  -9   3   3       26.08       31.32      1.60 o 
  -8   3   3      388.05      393.89     10.12 o 
  -7   3   3      372.52      410.74      8.70 o 
  -6   3   3      649.68      667.09     13.64 o 
  -5   3   3       51.45       46.29      1.85 o 
  -4   3   3      416.76      403.31      8.34 o 
  -3   3   3      174.64      191.56      4.20 o 
  -2   3   3      241.58      257.96      6.69 o 
  -1   3   3     1316.85     1347.12     32.96 o 
   0   3   3     1201.44     1303.98     32.00 o 
   1   3   3     1497.07     1635.39     40.03 o 
   2   3   3      852.06      989.54     24.60 o 
   3   3   3      107.75      185.05      5.37 o 
   4   3   3      469.12      563.21     14.50 o 
   5   3   3       62.17       72.26      3.03 o 
   6   3   3       16.89       13.48      1.60 o 
   7   3   3      354.46      331.69      9.38 o 
   8   3   3       54.59       66.12      4.11 o 
   9   3   3       56.44       62.65      3.58 o 
  10   3   3       63.93       64.62      3.54 o 
 -14   4   3        2.99        4.21      2.49 o 
 -13   4   3        0.02        0.00      2.41 o 
 -12   4   3       78.01       74.60      3.76 o 
 -11   4   3      118.21      122.39      3.66 o 
 -10   4   3       13.24       16.78      1.38 o 
  -9   4   3        5.72        2.98      1.09 o 
  -8   4   3       12.38       19.60      1.24 o 
  -7   4   3      236.67      240.70      5.44 o 
  -6   4   3      346.35      328.78      8.55 o 
  -5   4   3       15.89       22.74      1.38 o 
  -3   4   3      988.43     1126.31     29.26 o 
  -2   4   3      245.64      254.48      5.56 o 
  -1   4   3       14.76       19.29      1.07 o 
   0   4   3      489.70      566.85     11.70 o 
   1   4   3       14.43       12.12      0.98 o 
   2   4   3       26.98       32.08      1.55 o 
   3   4   3       13.82       10.97      1.24 o 
   4   4   3       29.01       19.20      1.32 o 
   5   4   3       18.02       14.09      1.24 o 
   6   4   3        6.49        9.47      1.62 o 
   7   4   3        0.33        0.00      2.16 o 
   8   4   3       92.65       72.43      3.78 o 
   9   4   3        2.79        1.25      1.64 o 
  10   4   3        1.44        0.54      3.29 o 
 -15   5   3        5.33        4.48      3.02 o 
 -14   5   3        0.47        0.00      2.41 o 
 -13   5   3      125.97      124.48      7.04 o 
 -12   5   3       24.99       21.15      3.14 o 
 -11   5   3      149.33      157.60      4.38 o 
 -10   5   3      139.23      144.19      3.88 o 
  -9   5   3      154.74      163.27      5.10 o 
  -8   5   3        1.58        0.56      0.81 o 
  -7   5   3        1.04        1.78      0.80 o 
  -6   5   3      345.42      358.24      7.72 o 
  -5   5   3        4.04        0.15      0.55 o 
  -4   5   3       58.28       70.77      2.16 o 
  -3   5   3       85.74       76.29      2.28 o 
  -2   5   3      195.13      222.87      5.06 o 
  -1   5   3        0.78        0.64      0.71 o 
   0   5   3        7.15       14.86      1.13 o 
   1   5   3      120.47      114.94      3.15 o 
   2   5   3       57.16       86.06      2.73 o 
   3   5   3        1.69        0.00      1.19 o 
   4   5   3       51.02       43.46      2.14 o 
   5   5   3      126.34      120.37      4.46 o 
   6   5   3       24.26       29.72      2.43 o 
   7   5   3       31.92       24.85      5.51 o 
   8   5   3        7.20        4.59      1.86 o 
   9   5   3       15.72       14.01      2.25 o 
 -15   6   3        0.19        0.00      2.68 o 
 -14   6   3        1.62        0.00      2.37 o 
 -13   6   3       15.63       11.94      2.98 o 
 -12   6   3       84.66       86.93      3.94 o 
 -11   6   3      425.65      456.13     12.06 o 
 -10   6   3      294.61      301.37      8.45 o 
  -9   6   3      135.33      123.93      3.52 o 
  -8   6   3       50.82       49.33      2.04 o 
  -7   6   3       99.08      108.02      3.04 o 
  -6   6   3        0.21        0.53      0.82 o 
  -5   6   3      377.42      396.11      8.52 o 
  -4   6   3        0.03        1.79      0.69 o 
  -3   6   3      336.89      389.61      8.38 o 
  -2   6   3      299.28      343.67      7.51 o 
  -1   6   3       75.51       55.79      2.15 o 
   0   6   3        4.99        3.48      1.36 o 
   1   6   3        3.77        6.88      1.14 o 
   2   6   3        0.10        0.00      0.97 o 
   3   6   3       47.82       45.54      2.40 o 
   4   6   3      145.66      153.16      4.66 o 
   5   6   3       59.66       52.42      4.27 o 
   6   6   3       66.98       85.05      4.36 o 
   7   6   3        0.09        0.24      1.72 o 
   8   6   3        2.44        0.00      1.75 o 
 -14   7   3        0.08        0.00      2.60 o 
 -13   7   3        4.26        1.48      3.29 o 
 -12   7   3       40.48       44.12      2.81 o 
 -11   7   3      163.46      174.80      5.76 o 
 -10   7   3        0.41        4.03      2.87 o 
  -9   7   3       13.64       18.51      1.98 o 
  -8   7   3        1.07        1.05      1.18 o 
  -7   7   3      115.87      109.35      4.61 o 
  -6   7   3       12.55       10.78      1.42 o 
  -5   7   3        3.99        5.20      1.24 o 
  -4   7   3        7.52       11.16      1.16 o 
  -3   7   3        0.45        0.00      1.02 o 
  -2   7   3        6.99        7.84      1.10 o 
  -1   7   3       22.64       21.76      1.50 o 
   0   7   3       56.19       60.13      2.42 o 
   1   7   3      364.67      389.08      8.69 o 
   2   7   3      166.44      177.21      4.75 o 
   3   7   3      118.47      128.09      4.22 o 
   4   7   3        3.01        0.54      1.59 o 
   5   7   3       21.36       14.46      2.21 o 
   6   7   3       17.82       19.45      2.40 o 
   7   7   3        2.22        0.25      2.56 o 
 -14   8   3       13.68       10.14      3.33 o 
 -13   8   3       63.69       59.41      3.55 o 
 -12   8   3       30.15       35.00      2.62 o 
 -11   8   3       50.03       56.71      3.16 o 
 -10   8   3      127.85      108.42      4.24 o 
  -9   8   3      207.86      212.65      8.40 o 
  -8   8   3      120.46      108.26      4.23 o 
  -7   8   3       49.29       36.46      2.56 o 
  -5   8   3        0.83        1.15      0.97 o 
  -4   8   3        3.33        0.53      1.02 o 
  -3   8   3      144.20      127.15      3.66 o 
  -2   8   3      203.20      209.25      5.27 o 
  -1   8   3        9.72        8.16      1.31 o 
   0   8   3       63.86       57.69      2.61 o 
   1   8   3       64.07       56.57      2.66 o 
   2   8   3      131.13      150.20      4.35 o 
   3   8   3        2.79        1.12      1.68 o 
   4   8   3       61.30       64.87      3.72 o 
   5   8   3       25.14       27.35      2.72 o 
   6   8   3        9.79       11.73      2.27 o 
 -14   9   3        4.64        9.50      2.15 o 
 -13   9   3        2.47        3.18      1.81 o 
 -12   9   3        4.84        4.09      1.82 o 
 -11   9   3        1.00        0.00      1.46 o 
 -10   9   3        7.88       10.66      1.85 o 
  -9   9   3      192.57      204.77      6.50 o 
  -8   9   3      151.86      166.63      5.65 o 
  -7   9   3        8.89        7.50      1.63 o 
  -6   9   3      143.65      115.34     11.37 o 
  -5   9   3      138.18      122.26      3.73 o 
  -4   9   3       50.22       44.37      2.39 o 
  -3   9   3      432.47      457.83     10.13 o 
  -2   9   3       77.45       72.74      3.55 o 
  -1   9   3       90.32       89.37      3.20 o 
   0   9   3       29.55       28.46      2.02 o 
   1   9   3      126.87      137.02      4.19 o 
   2   9   3       30.98       39.67      2.36 o 
   3   9   3       12.76       20.53      2.39 o 
   4   9   3        0.02        1.29      3.52 o 
   5   9   3        0.27        6.71      2.09 o 
 -14  10   3       46.01       51.41      3.47 o 
 -13  10   3        4.64        0.34      1.76 o 
 -12  10   3        1.19        0.00      1.70 o 
 -11  10   3        2.78        1.55      1.64 o 
 -10  10   3        2.41        4.30      1.77 o 
  -9  10   3        0.03        0.00      1.80 o 
  -8  10   3       85.60       76.65      3.63 o 
  -7  10   3       81.57       73.10      3.44 o 
  -6  10   3       30.62       23.03      2.20 o 
  -5  10   3        1.78        0.00      1.19 o 
  -4  10   3        2.33        0.00      1.23 o 
  -3  10   3       45.82       40.69      2.28 o 
  -2  10   3       84.60       92.49      3.44 o 
  -1  10   3      147.23      149.08      4.45 o 
   0  10   3        0.84        0.80      1.41 o 
   1  10   3        2.49        5.61      1.60 o 
   2  10   3       15.13       13.20      2.33 o 
   3  10   3       13.12       19.04      2.87 o 
 -13  11   3       11.44        8.94      2.21 o 
 -12  11   3        0.10        0.00      2.49 o 
 -11  11   3        6.91        8.01      2.03 o 
 -10  11   3       17.22       14.80      2.09 o 
  -9  11   3        1.01        0.60      1.58 o 
  -8  11   3       28.64       20.82      2.32 o 
  -7  11   3       30.19       30.02      2.56 o 
  -6  11   3       38.22       34.81      2.71 o 
  -5  11   3       24.53       27.54      3.29 o 
  -4  11   3       66.42       72.46      3.09 o 
  -3  11   3       86.93       92.55      3.54 o 
  -2  11   3        8.49       15.16      1.82 o 
  -1  11   3       30.79       36.01      2.32 o 
   0  11   3        9.24        9.77      1.77 o 
   1  11   3        0.58        0.00      2.39 o 
   2  11   3        2.92        5.35      2.14 o 
 -12  12   3        3.61        3.17      1.97 o 
 -11  12   3        0.34        0.82      1.86 o 
 -10  12   3        1.23        0.21      1.72 o 
  -9  12   3       12.01       12.43      5.37 o 
  -8  12   3        7.14        4.74      2.64 o 
  -7  12   3        9.58        8.84      1.91 o 
  -6  12   3        1.18        2.19      1.65 o 
  -5  12   3        0.70        0.20      1.78 o 
  -4  12   3        2.61        2.81      1.99 o 
  -3  12   3        7.82        8.53      1.72 o 
  -2  12   3        8.36        6.16      1.63 o 
  -1  12   3        2.78        8.26      1.75 o 
   0  12   3        0.10        0.93      1.61 o 
 -10  13   3       43.58       47.42      3.39 o 
  -9  13   3        0.14        1.16      1.77 o 
  -8  13   3       20.63       24.42      2.63 o 
  -7  13   3        1.12        0.92      1.81 o 
  -6  13   3        3.52        4.70      1.95 o 
  -5  13   3       13.91       19.33      2.43 o 
  -4  13   3        1.41        0.00      2.58 o 
  -3  13   3        1.15        2.27      1.90 o 
   2 -15   4        3.84        3.83      1.77 o 
   3 -15   4       19.10       18.83      2.96 o 
   4 -15   4        0.22        0.82      1.57 o 
   5 -15   4       42.33       39.52      3.16 o 
   6 -15   4       21.59       25.65      2.69 o 
   7 -15   4        0.09        0.00      1.47 o 
   8 -15   4       20.74       23.82      2.18 o 
   9 -15   4       44.56       47.32      2.75 o 
  10 -15   4       37.47       40.10      2.61 o 
  11 -15   4        1.43        1.23      1.63 o 
   0 -14   4        0.44        1.38      2.02 o 
   1 -14   4        6.66        6.13      1.75 o 
   2 -14   4       30.07       32.10      2.42 o 
   3 -14   4        0.17        0.00      1.43 o 
   4 -14   4        9.11       12.19      4.11 o 
   5 -14   4        6.08        9.89      1.77 o 
   6 -14   4       26.15       25.04      2.15 o 
   7 -14   4        8.56        6.13      1.56 o 
   8 -14   4        0.28        0.27      1.39 o 
   9 -14   4        0.01        0.00      1.39 o 
  10 -14   4       14.87       13.17      1.79 o 
  11 -14   4        8.86       12.00      1.83 o 
  12 -14   4       17.92       24.69      2.18 o 
  -2 -13   4        0.47        0.00      1.91 o 
  -1 -13   4       80.86       85.66      4.41 o 
   0 -13   4       58.18       67.33      4.13 o 
   1 -13   4        4.83        7.79      1.65 o 
   2 -13   4        4.82        4.45      1.85 o 
   3 -13   4      109.60      113.31      3.92 o 
   4 -13   4        1.27        1.01      1.37 o 
   5 -13   4      190.94      187.39      7.60 o 
   6 -13   4      521.72      537.20     11.93 o 
   7 -13   4       13.52       16.70      2.25 o 
   8 -13   4       61.41       68.94      3.04 o 
   9 -13   4       15.99       18.09      2.24 o 
  10 -13   4       11.38       12.64      1.72 o 
  11 -13   4        0.05        0.00      1.31 o 
  12 -13   4        8.04        3.83      1.53 o 
  13 -13   4        0.05        1.20      1.48 o 
  -3 -12   4        4.95        1.93      1.87 o 
  -2 -12   4        6.39        7.94      1.99 o 
  -1 -12   4       17.99       13.28      3.35 o 
   0 -12   4       39.41       38.77      2.31 o 
   1 -12   4       14.54       12.61      1.54 o 
   2 -12   4        1.33        0.65      1.24 o 
   3 -12   4       10.22        9.19      1.56 o 
   4 -12   4        0.26        0.00      1.26 o 
   5 -12   4       65.16       67.21      3.55 o 
   6 -12   4       25.36       32.70      2.10 o 
   7 -12   4       98.06      105.58      3.59 o 
   8 -12   4        0.07        0.00      1.16 o 
   9 -12   4       11.15       13.36      1.57 o 
  10 -12   4        8.04       10.88      2.75 o 
  11 -12   4        9.33       11.19      1.63 o 
  12 -12   4        9.34        9.24      2.54 o 
  13 -12   4        1.45        1.51      2.01 o 
  -5 -11   4        2.43        0.99      2.09 o 
  -4 -11   4        0.29        1.30      1.90 o 
  -3 -11   4        0.05        0.00      2.45 o 
  -2 -11   4        4.65        2.77      1.82 o 
  -1 -11   4       34.52       22.04      1.83 o 
   0 -11   4       18.19       17.95      1.63 o 
   1 -11   4        2.81        3.93      1.33 o 
   2 -11   4       38.76       46.59      3.11 o 
   3 -11   4      111.85       94.48      3.22 o 
   4 -11   4        2.81        4.91      1.31 o 
   5 -11   4      200.76      198.48      5.15 o 
   6 -11   4      166.91      160.16      4.45 o 
   7 -11   4       17.40       15.70      1.51 o 
   8 -11   4      343.68      339.50      7.91 o 
   9 -11   4      229.15      232.90      5.89 o 
  10 -11   4       55.82       58.48      3.80 o 
  11 -11   4        1.08        1.84      1.27 o 
  12 -11   4       14.45       15.13      1.68 o 
  13 -11   4       26.87       21.68      2.62 o 
  14 -11   4       18.31       28.23      2.92 o 
  -6 -10   4        0.08        0.00      1.94 o 
  -5 -10   4        2.49        3.60      1.86 o 
  -4 -10   4       13.45       12.61      2.00 o 
  -3 -10   4       12.58       11.14      3.12 o 
  -2 -10   4        7.08        8.83      1.82 o 
  -1 -10   4       63.65       69.04      2.95 o 
   0 -10   4        8.14        8.15      1.39 o 
   1 -10   4        9.27        9.43      1.56 o 
   2 -10   4      388.69      424.60      9.40 o 
   3 -10   4        2.09        1.40      1.03 o 
   4 -10   4      172.29      196.01      5.00 o 
   5 -10   4       35.42       27.96      1.68 o 
   6 -10   4       11.53       13.19      1.55 o 
   7 -10   4       86.34       82.76      3.50 o 
   8 -10   4        0.14        0.00      1.05 o 
   9 -10   4       31.75       31.27      1.93 o 
  10 -10   4      235.62      200.63      5.23 o 
  11 -10   4       57.71       49.50      2.42 o 
  12 -10   4        1.15        1.49      1.26 o 
  13 -10   4        3.77        6.73      2.72 o 
  14 -10   4        0.00        0.00      1.87 o 
  -7  -9   4       17.01       21.19      2.63 o 
  -6  -9   4        0.38        1.10      3.44 o 
  -5  -9   4        3.94        1.73      1.68 o 
  -4  -9   4       18.84       22.64      2.93 o 
  -3  -9   4        0.94        1.53      1.49 o 
  -2  -9   4       35.84       33.64      3.10 o 
  -1  -9   4      177.43      174.94      5.37 o 
   0  -9   4        9.44        6.55      1.17 o 
   1  -9   4        1.08        0.00      0.98 o 
   2  -9   4       33.70       38.96      2.24 o 
   3  -9   4      477.43      484.32     10.44 o 
   4  -9   4        0.60        0.44      0.95 o 
   5  -9   4       43.03       37.13      1.83 o 
   6  -9   4      245.57      258.46      7.37 o 
   7  -9   4       95.05       83.30      2.72 o 
   8  -9   4      144.94      139.54      3.83 o 
   9  -9   4       12.95       11.20      1.33 o 
  10  -9   4       69.30       55.47      2.72 o 
  11  -9   4      150.67      148.00      4.18 o 
  12  -9   4        1.74        1.98      1.21 o 
  13  -9   4       49.70       48.56      3.39 o 
  14  -9   4       35.79       32.17      4.44 o 
  -8  -8   4        0.13        1.49      2.00 o 
  -7  -8   4        1.71        1.13      1.90 o 
  -6  -8   4        6.35        3.77      1.95 o 
  -5  -8   4        1.14        0.00      1.57 o 
  -4  -8   4       77.93       64.84      3.37 o 
  -3  -8   4       69.17       69.99      6.12 o 
  -2  -8   4        4.02        2.10      2.33 o 
  -1  -8   4      189.85      195.84      5.50 o 
   0  -8   4       57.74       86.68      2.69 o 
   1  -8   4       61.75       67.82      2.56 o 
   2  -8   4      765.08      831.96     19.61 o 
   3  -8   4        5.43        4.28      1.04 o 
   4  -8   4        5.70        4.10      0.84 o 
   5  -8   4        7.61        8.48      1.18 o 
   6  -8   4       26.59       37.22      1.74 o 
   7  -8   4      191.17      234.15      5.53 o 
   8  -8   4        9.10        8.88      1.10 o 
   9  -8   4      250.69      251.85      5.92 o 
  10  -8   4      239.10      232.30      5.64 o 
  11  -8   4      248.35      266.68      6.37 o 
  12  -8   4       24.52       29.73      2.49 o 
  13  -8   4       19.47       17.58      3.31 o 
  14  -8   4       21.80       20.66      3.90 o 
  -9  -7   4       10.57       11.98      2.31 o 
  -8  -7   4       10.53       14.80      3.35 o 
  -7  -7   4        0.85        4.76      2.31 o 
  -6  -7   4       69.53       58.87      3.38 o 
  -5  -7   4       30.14       33.82      3.71 o 
  -4  -7   4       11.26       10.29      3.29 o 
  -3  -7   4        3.69        3.75      1.14 o 
  -2  -7   4        5.89        5.72      1.13 o 
  -1  -7   4      142.96      131.51      7.24 o 
   0  -7   4      329.43      376.35     20.14 o 
   1  -7   4       42.58       27.93      1.43 o 
   2  -7   4       31.09       24.32      1.34 o 
   3  -7   4       27.81       37.30      1.63 o 
   4  -7   4        1.16        0.00      0.55 o 
   5  -7   4       37.66       46.14      1.79 o 
   6  -7   4      177.14      197.62      4.65 o 
   7  -7   4       26.71       31.87      1.88 o 
   8  -7   4       56.40       70.40      2.37 o 
   9  -7   4      108.82      103.14      2.99 o 
  10  -7   4      351.71      337.45      7.58 o 
  11  -7   4       24.70       21.62      1.66 o 
  12  -7   4        0.34        3.55      1.62 o 
  13  -7   4        1.64        0.00      2.26 o 
  14  -7   4        1.03        0.08      2.83 o 
 -10  -6   4        0.84        1.58      3.54 o 
  -9  -6   4       11.61        4.92      2.02 o 
  -8  -6   4        9.55       10.99      2.45 o 
  -7  -6   4       11.20       14.15      2.13 o 
  -6  -6   4       35.99       23.98      2.30 o 
  -5  -6   4       20.26       13.31      6.37 o 
  -4  -6   4       77.00       72.90      2.77 o 
  -3  -6   4       68.03       61.59      2.08 o 
  -2  -6   4      238.95      206.85      4.83 o 
  -1  -6   4       29.58       28.53      1.45 o 
   0  -6   4      698.22      540.18     11.17 o 
   1  -6   4     1652.80     1768.21     41.46 o 
   2  -6   4       22.28       25.40      2.49 o 
   3  -6   4       59.29       47.95      2.52 o 
   4  -6   4      641.71      612.40     12.59 o 
   5  -6   4      436.13      535.14     11.13 o 
   6  -6   4        3.53        2.44      0.69 o 
   7  -6   4      453.70      509.63     13.68 o 
   8  -6   4      378.60      409.57      8.78 o 
   9  -6   4       23.72       27.81      2.01 o 
  10  -6   4      198.62      193.93      4.86 o 
  11  -6   4        0.40        1.02      1.08 o 
  12  -6   4        4.89        3.37      2.72 o 
  13  -6   4        0.42        0.00      2.45 o 
  14  -6   4        0.13        0.00      2.45 o 
 -11  -5   4       26.00       29.97      4.67 o 
 -10  -5   4      106.95      105.48      7.67 o 
  -9  -5   4        1.30        2.00      1.86 o 
  -8  -5   4        2.70        5.25      1.86 o 
  -7  -5   4       55.27       68.05      3.57 o 
  -6  -5   4      129.68      147.97      5.30 o 
  -4  -5   4       39.04       34.63      1.71 o 
  -3  -5   4      260.90      205.25      5.32 o 
  -2  -5   4      178.82      206.71     17.45 o 
  -1  -5   4       32.11       35.53      1.51 o 
   0  -5   4     2331.37     2594.99     65.21 o 
   1  -5   4      142.08      147.95      4.00 o 
   2  -5   4      240.78      217.33      7.94 o 
   4  -5   4        0.68        0.00      0.61 o 
   5  -5   4     1700.42     1938.42     38.45 o 
   6  -5   4       69.67       87.36      2.37 o 
   7  -5   4      126.47      139.19      3.42 o 
   8  -5   4      331.53      357.77      7.76 o 
   9  -5   4      447.44      455.30      9.76 o 
  10  -5   4       61.66       51.35      2.24 o 
  11  -5   4      321.31      301.67      6.95 o 
  12  -5   4        4.91        5.39      2.83 o 
  13  -5   4        2.40        1.11      2.91 o 
  14  -5   4        0.00        0.00      2.56 o 
 -11  -4   4        5.56        3.78      4.17 o 
 -10  -4   4        1.68        0.82      1.76 o 
  -9  -4   4        0.19        0.00      1.55 o 
  -8  -4   4       16.33       11.27      4.74 o 
  -7  -4   4       34.03       29.48      2.28 o 
  -6  -4   4        0.10        1.49      1.82 o 
  -5  -4   4       29.25       21.33      1.47 o 
  -4  -4   4       46.15       34.69      3.24 o 
  -3  -4   4     1476.65     1505.05     30.02 o 
  -2  -4   4     6855.32     6912.07    137.00 o 
  -1  -4   4        3.52        1.76      0.88 o 
   0  -4   4      124.47      101.92      2.89 o 
   1  -4   4      724.59      827.82     19.54 o 
   4  -4   4      476.80      455.56     36.88 o 
   5  -4   4     2648.31     2958.35     58.18 o 
   6  -4   4      575.77      608.05     15.93 o 
   7  -4   4      179.00      223.87      5.04 o 
   8  -4   4        0.69        4.43      1.40 o 
   9  -4   4      178.19      174.69      4.31 o 
  10  -4   4        1.54        0.00      0.94 o 
  11  -4   4      105.00       94.18      6.66 o 
  12  -4   4       12.03        6.92      3.06 o 
  13  -4   4       22.41       28.77      4.28 o 
  14  -4   4        3.47        2.18      3.14 o 
 -12  -3   4       13.85       15.88      2.53 o 
 -11  -3   4       81.16       82.42     10.60 o 
 -10  -3   4       34.93       41.96      5.87 o 
  -9  -3   4        1.56        4.36      1.75 o 
  -8  -3   4       20.57       16.31      1.99 o 
  -7  -3   4        6.65        5.72      1.45 o 
  -6  -3   4        0.00        0.75      1.15 o 
  -5  -3   4       16.54       12.96      1.00 o 
  -4  -3   4      425.46      471.00      9.78 o 
  -3  -3   4      258.54      154.37      4.80 o 
  -2  -3   4     3302.19     3088.16    393.67 o 
  -1  -3   4     3594.04     3600.39     71.48 o 
   0  -3   4      846.08      831.11     16.63 o 
   1  -3   4      107.44       84.62      2.08 o 
   2  -3   4      794.03      857.71     21.02 o 
   3  -3   4      609.85      559.32     62.99 o 
   5  -3   4        8.23        7.08      1.17 o 
   6  -3   4       85.84       85.45      2.27 o 
   7  -3   4      337.65      351.82      7.52 o 
   8  -3   4      527.42      549.03     11.47 o 
   9  -3   4      413.04      425.47      9.16 o 
  10  -3   4      422.18      395.33     10.81 o 
  11  -3   4       25.08       19.66      3.52 o 
  12  -3   4       44.81       48.81      5.09 o 
  13  -3   4        1.95        0.00      2.98 o 
 -12  -2   4      168.49      189.99      6.91 o 
 -11  -2   4       37.31       30.99      3.21 o 
 -10  -2   4        9.19        9.07      1.86 o 
  -9  -2   4        7.39        5.48      1.65 o 
  -8  -2   4      165.60      176.69      5.82 o 
  -7  -2   4        6.55        5.92      2.12 o 
  -6  -2   4       38.33       38.33      1.38 o 
  -5  -2   4      468.97      468.21     12.18 o 
  -4  -2   4       61.47       70.11      2.29 o 
  -3  -2   4      366.75      481.52     13.18 o 
  -2  -2   4      761.09      779.29     15.64 o 
  -1  -2   4     8882.04     9270.95    188.03 o 
   0  -2   4      399.49      336.88      6.91 o 
   1  -2   4      215.00      241.91      6.22 o 
   2  -2   4      159.08      159.88      4.59 o 
   3  -2   4      270.64      249.84      6.79 o 
   4  -2   4      488.90      588.41     14.58 o 
   6  -2   4      424.65      290.95     18.59 o 
   7  -2   4      105.54       97.28      2.63 o 
   8  -2   4       64.72       60.16      2.06 o 
   9  -2   4        2.37        0.80      0.89 o 
  10  -2   4       16.84       23.59      2.24 o 
  11  -2   4        1.39        2.37      2.87 o 
  12  -2   4        8.04       10.79      3.33 o 
  13  -2   4        6.00        8.26      3.56 o 
 -13  -1   4       22.96       24.47      2.85 o 
 -12  -1   4       39.30       39.85      3.11 o 
 -11  -1   4        5.73        7.57      1.93 o 
 -10  -1   4       18.44       20.86      2.16 o 
  -9  -1   4        0.13        1.07      1.43 o 
  -8  -1   4       62.68       76.13      3.44 o 
  -7  -1   4       16.33       18.20      1.12 o 
  -6  -1   4       75.13       77.63      2.85 o 
  -4  -1   4      744.79      847.10     17.05 o 
  -3  -1   4        1.78        2.23      0.56 o 
  -2  -1   4     8364.69     8754.76    174.15 o 
  -1  -1   4      682.70      643.75     12.93 o 
   0  -1   4      793.39      921.41     22.51 o 
   1  -1   4       11.75       11.20      1.07 o 
   2  -1   4       92.84       99.95      3.15 o 
   3  -1   4      641.15      710.86     14.24 o 
   4  -1   4     1337.18     1400.68     39.43 o 
   5  -1   4      849.50      810.29     20.14 o 
   6  -1   4      957.57     1007.27     32.71 o 
   7  -1   4      113.68      118.41     13.87 o 
   8  -1   4        1.08        0.71      0.65 o 
   9  -1   4      171.37      181.85      5.73 o 
  10  -1   4      164.43      168.75      5.59 o 
  11  -1   4        9.44       10.48      3.25 o 
  12  -1   4        5.78        9.56      3.63 o 
 -13   0   4       94.43      123.81     11.80 o 
 -12   0   4       58.50       64.09      3.75 o 
 -11   0   4       16.29       14.49      2.03 o 
 -10   0   4       21.48       19.76      2.12 o 
  -9   0   4       19.63       20.44      6.18 o 
  -8   0   4        1.45        2.03      0.82 o 
  -7   0   4       86.66      102.35      2.76 o 
  -5   0   4      537.34      559.33     15.60 o 
  -4   0   4        2.06        5.47      0.89 o 
  -3   0   4      854.31      875.48     22.15 o 
  -2   0   4     1071.11     1061.92     21.13 o 
  -1   0   4      702.53      765.77     18.10 o 
   1   0   4      344.07      368.94      7.52 o 
   2   0   4     2387.52     2361.74     46.64 o 
   3   0   4      437.73      494.38     10.07 o 
   4   0   4      381.62      277.43      7.27 o 
   5   0   4       11.44       14.33      1.11 o 
   6   0   4      223.53      215.27      9.05 o 
   7   0   4      171.72       81.56      3.71 o 
   8   0   4       51.00       62.12      3.48 o 
   9   0   4        1.11        0.00      1.23 o 
  10   0   4        6.27        1.15      2.64 o 
  11   0   4       74.03       83.24      7.04 o 
  12   0   4       12.11       16.72      4.05 o 
 -14   1   4       90.47       98.47      6.66 o 
 -13   1   4       16.91       21.35      2.52 o 
 -12   1   4        0.01        2.58      1.70 o 
 -11   1   4       20.83       19.65      3.65 o 
 -10   1   4        0.94        0.00      1.38 o 
  -9   1   4       26.28       23.28      1.39 o 
  -8   1   4      247.26      264.03      5.97 o 
  -7   1   4       97.38      118.95      3.70 o 
  -6   1   4      533.96      582.69     15.06 o 
  -5   1   4       45.54       45.07      1.54 o 
  -4   1   4       82.70      105.00      2.55 o 
  -3   1   4       62.91       59.36      2.16 o 
  -2   1   4        1.29        2.24      0.59 o 
  -1   1   4      134.81       79.41      3.86 o 
   0   1   4      331.36      401.81     10.06 o 
   1   1   4       27.90       27.70      2.13 o 
   2   1   4        0.40        0.12      0.48 o 
   3   1   4     2172.15     2476.13     60.03 o 
   4   1   4      724.37      890.14     22.07 o 
   5   1   4        2.41        0.00      0.52 o 
   6   1   4      286.72      291.59      8.09 o 
   7   1   4      202.44      129.95     21.17 o 
   8   1   4      124.75      144.80      4.93 o 
   9   1   4       30.30       24.51      2.24 o 
  10   1   4       37.35       48.43      5.01 o 
  11   1   4        2.14        0.00      2.75 o 
 -14   2   4        0.00        0.31      2.72 o 
 -13   2   4        8.02       11.55      3.18 o 
 -12   2   4       41.21       46.87      3.18 o 
 -11   2   4        0.35        2.18      1.51 o 
 -10   2   4        0.01        3.30      1.39 o 
  -9   2   4       19.54       25.80      1.47 o 
  -8   2   4      394.68      383.04      9.90 o 
  -7   2   4      297.81      310.81      6.81 o 
  -6   2   4       24.68       26.39      1.52 o 
  -5   2   4      759.33      771.87     15.64 o 
  -4   2   4      367.75      364.28      9.12 o 
  -3   2   4       15.23       17.78      1.21 o 
  -2   2   4      552.37      570.83     14.11 o 
  -1   2   4       68.06       71.29      2.26 o 
   1   2   4     1981.04     2077.87     50.46 o 
   2   2   4     1349.90     1241.16     56.21 o 
   3   2   4       96.28      109.71      2.84 o 
   4   2   4      114.11      139.76      3.49 o 
   5   2   4        1.63        0.77      0.81 o 
   6   2   4      175.32      163.82      4.08 o 
   7   2   4      297.05      329.99     10.62 o 
   8   2   4      252.78      248.59      7.47 o 
   9   2   4       80.73       90.96      3.99 o 
  10   2   4       55.79       50.88      5.36 o 
  11   2   4       19.47       24.29      4.48 o 
 -14   3   4        1.74        0.80      2.49 o 
 -13   3   4        3.33        1.42      2.45 o 
 -12   3   4        2.61        5.32      2.75 o 
 -11   3   4       57.29       59.73      3.23 o 
 -10   3   4        9.94        8.41      1.20 o 
  -9   3   4        0.10        0.50      0.92 o 
  -8   3   4       14.78       16.67      2.79 o 
  -7   3   4      144.83      146.13      3.59 o 
  -6   3   4      214.39      256.44      7.05 o 
  -5   3   4     2545.05     2680.43     62.71 o 
  -4   3   4     2403.09     2475.88     57.93 o 
  -3   3   4        4.86        7.36      1.00 o 
  -2   3   4     1019.40     1099.47     26.98 o 
  -1   3   4      645.90      643.34     13.11 o 
   0   3   4     2149.82     2244.11     44.51 o 
   1   3   4      614.22      607.33     12.48 o 
   2   3   4       62.19       44.34      1.73 o 
   3   3   4      248.30      260.18      7.01 o 
   4   3   4       21.50       22.31      1.33 o 
   5   3   4       28.26       26.60      1.48 o 
   6   3   4        5.81        6.48      1.46 o 
   7   3   4       12.88       11.55      1.79 o 
   8   3   4       36.66       28.34      2.75 o 
   9   3   4        0.01        1.15      2.79 o 
  10   3   4       61.66       70.08      6.62 o 
 -14   4   4       35.67       38.98      4.32 o 
 -13   4   4       92.03       90.09      6.16 o 
 -12   4   4      126.31      114.88      6.81 o 
 -11   4   4       40.33       38.29      2.54 o 
 -10   4   4       21.66       23.82      1.55 o 
  -9   4   4      158.89      175.01      5.27 o 
  -8   4   4      820.52      792.62     16.26 o 
  -7   4   4      700.44      638.33     33.23 o 
  -6   4   4      690.30      739.07     35.58 o 
  -5   4   4       89.79       69.89      2.75 o 
  -4   4   4      126.47      128.74      3.15 o 
  -3   4   4      493.68      531.94     13.38 o 
  -2   4   4       82.68       73.59      2.17 o 
  -1   4   4      413.16      472.24      9.86 o 
   0   4   4       68.44       56.09      1.99 o 
   1   4   4        1.72        1.23      0.81 o 
   2   4   4        1.30        2.21      0.99 o 
   3   4   4       15.08       14.81      1.38 o 
   4   4   4        4.19        2.27      1.02 o 
   5   4   4      119.26      127.97      3.60 o 
   6   4   4        1.36        2.46      1.44 o 
   7   4   4      220.87      251.76      7.71 o 
   8   4   4       16.26       11.25      2.00 o 
   9   4   4       99.12      109.67      7.96 o 
 -14   5   4        1.96        0.92      2.72 o 
 -13   5   4       38.14       41.58      4.48 o 
 -12   5   4      314.74      319.77     12.82 o 
 -11   5   4      210.47      234.59      7.09 o 
 -10   5   4       39.17       33.86      2.32 o 
  -9   5   4       16.71       17.20      1.79 o 
  -8   5   4       40.42       28.62      2.56 o 
  -7   5   4       70.23       76.24      6.16 o 
  -6   5   4       22.74       12.97      0.94 o 
  -5   5   4      198.71      207.00      5.92 o 
  -4   5   4      159.41      187.90     12.11 o 
  -3   5   4      741.99      788.86     16.15 o 
  -2   5   4      389.82      504.46     10.58 o 
  -1   5   4      173.86      165.37      4.05 o 
   0   5   4       28.68       42.37      1.95 o 
   1   5   4      150.65      158.09      4.05 o 
   2   5   4       10.39        6.97      1.62 o 
   3   5   4        0.03        0.16      1.01 o 
   4   5   4       22.55       19.30      1.54 o 
   5   5   4        0.91        1.02      1.47 o 
   6   5   4       12.48       15.91      3.63 o 
   7   5   4       31.23       44.77      2.99 o 
   8   5   4       24.98       27.10      2.62 o 
 -14   6   4        4.80        1.87      2.52 o 
 -13   6   4       13.83       12.24      3.18 o 
 -12   6   4        0.35        1.99      1.69 o 
 -11   6   4        0.00        0.00      1.57 o 
 -10   6   4      130.28      131.54      4.66 o 
  -9   6   4      521.32      523.22     13.47 o 
  -7   6   4       16.97        9.72      1.20 o 
  -6   6   4       70.15       67.75      2.25 o 
  -5   6   4       99.23      122.68      3.93 o 
  -4   6   4       42.70       40.22      1.79 o 
  -3   6   4        6.62        5.99      0.98 o 
  -2   6   4        0.72        0.24      0.87 o 
  -1   6   4       41.47       41.40      1.83 o 
   0   6   4       18.30       17.62      1.34 o 
   1   6   4      249.56      286.18      6.62 o 
   2   6   4      286.58      317.31      7.29 o 
   3   6   4       89.02       93.30      3.18 o 
   4   6   4        3.76        1.54      1.64 o 
   5   6   4       44.64       50.27      3.23 o 
   6   6   4        2.93        3.50      3.42 o 
   7   6   4        1.58        1.00      2.07 o 
 -14   7   4        3.81        3.90      2.64 o 
 -13   7   4        0.02        0.00      1.75 o 
 -12   7   4       30.67       37.68      2.74 o 
 -11   7   4       16.68       15.04      2.01 o 
 -10   7   4        3.53        1.77      1.65 o 
  -9   7   4       17.27       14.21      1.92 o 
  -8   7   4        6.33        1.32      1.87 o 
  -7   7   4       30.32       25.67      3.21 o 
  -6   7   4      153.41      136.70      4.63 o 
  -5   7   4        0.94        0.69      0.56 o 
  -4   7   4       18.35       19.75      1.38 o 
  -3   7   4       23.57       24.33      1.54 o 
  -2   7   4      178.95      191.40      4.83 o 
  -1   7   4       52.83       60.62      3.51 o 
   0   7   4       67.96       57.30      2.52 o 
   1   7   4       13.69       11.81      1.46 o 
   2   7   4       52.50       49.68      2.46 o 
   3   7   4       56.60       55.26      2.64 o 
   4   7   4       12.36       14.71      2.04 o 
   5   7   4       61.17       52.05      3.27 o 
   6   7   4        9.44       13.15      3.60 o 
 -14   8   4       19.91       19.13      3.67 o 
 -13   8   4       11.63       12.66      2.05 o 
 -12   8   4       29.00       26.94      2.45 o 
 -11   8   4       14.80       15.78      2.14 o 
 -10   8   4      169.04      204.85      6.48 o 
  -9   8   4      939.41      965.82     23.89 o 
  -8   8   4       83.25       92.93      3.87 o 
  -7   8   4       53.54       42.11      7.17 o 
  -6   8   4        9.89        5.11      1.39 o 
  -5   8   4      171.94      176.59      5.42 o 
  -4   8   4      109.92      106.56      3.31 o 
  -3   8   4       27.31       23.59      1.68 o 
  -2   8   4        9.00        8.16      1.37 o 
  -1   8   4       12.13       15.51      1.56 o 
   0   8   4        2.30        1.84      1.36 o 
   1   8   4       35.21       32.00      2.06 o 
   2   8   4      278.82      290.11      7.06 o 
   3   8   4       27.04       28.97      2.58 o 
   4   8   4       17.52       17.28      2.28 o 
   5   8   4       11.82       15.37      2.34 o 
 -14   9   4        8.60        7.29      2.10 o 
 -13   9   4        0.50        0.00      2.35 o 
 -12   9   4        0.02        3.52      1.81 o 
 -11   9   4        5.19        3.73      1.74 o 
 -10   9   4       37.90       34.95      2.69 o 
  -9   9   4       17.47       22.28      2.28 o 
  -8   9   4       11.87       12.94      1.97 o 
  -7   9   4       10.52        8.93      1.80 o 
  -6   9   4       28.73       20.82      2.14 o 
  -5   9   4       12.87        6.59      1.65 o 
  -4   9   4        5.97        5.94      1.38 o 
  -3   9   4      510.25      516.86     11.35 o 
  -2   9   4       47.01       39.29      2.17 o 
  -1   9   4       42.68       37.63      2.14 o 
   0   9   4        0.65        0.98      1.79 o 
   1   9   4       41.81       54.29      2.85 o 
   2   9   4       12.90        7.32      1.64 o 
   3   9   4       45.83       58.25      4.92 o 
   4   9   4        1.15        0.65      1.88 o 
 -13  10   4        3.87        4.40      1.94 o 
 -12  10   4       19.09       21.81      2.53 o 
 -11  10   4       14.76       12.33      2.19 o 
 -10  10   4       30.81       26.71      2.85 o 
  -9  10   4      132.37      116.32      4.70 o 
  -8  10   4        1.43        3.05      1.60 o 
  -7  10   4        7.92        5.63      1.64 o 
  -6  10   4        1.45        0.00      1.38 o 
  -5  10   4        1.16        0.00      1.45 o 
  -4  10   4        0.59        4.41      1.70 o 
  -3  10   4      178.10      169.35      6.41 o 
  -2  10   4        9.92        8.51      1.56 o 
  -1  10   4       10.77       12.93      1.72 o 
   0  10   4        0.25        0.25      1.38 o 
   1  10   4       17.03       19.52      2.78 o 
   2  10   4       14.90       16.48      2.32 o 
 -12  11   4        1.03        0.36      1.70 o 
 -11  11   4        0.14        1.35      2.03 o 
 -10  11   4        5.32        3.15      1.84 o 
  -9  11   4        5.67        0.22      1.69 o 
  -8  11   4       40.51       30.68      2.61 o 
  -7  11   4        0.31        0.00      2.14 o 
  -6  11   4        4.84        3.27      1.82 o 
  -5  11   4        2.70        6.06      1.83 o 
  -4  11   4       56.91       52.09      3.33 o 
  -3  11   4      114.02      122.63      4.89 o 
  -2  11   4       18.74       20.71      2.02 o 
  -1  11   4        4.31        9.57      2.27 o 
   0  11   4        2.61        4.53      1.62 o 
   1  11   4        7.80        8.88      2.22 o 
 -11  12   4        0.22        0.00      1.80 o 
 -10  12   4        4.59        6.10      2.02 o 
  -9  12   4        0.08        0.00      1.78 o 
  -8  12   4        7.69        2.23      2.07 o 
  -7  12   4        0.00        0.00      2.58 o 
  -6  12   4        0.22        0.00      1.72 o 
  -5  12   4       36.93       30.11      2.78 o 
  -4  12   4       47.11       58.01      3.59 o 
  -3  12   4        8.90        9.48      2.01 o 
  -2  12   4        0.72        0.88      3.29 o 
  -1  12   4        0.04        0.88      2.49 o 
  -9  13   4        0.40        0.00      1.66 o 
  -8  13   4        7.21        8.26      3.48 o 
  -7  13   4       31.86       32.21      3.12 o 
  -6  13   4        6.02        5.01      2.09 o 
  -5  13   4        3.89        3.19      1.91 o 
   6 -16   5        5.47        3.54      1.98 o 
   7 -16   5        5.09        0.69      1.69 o 
   2 -15   5       16.29       17.04      2.09 o 
   3 -15   5        0.23        0.00      1.85 o 
   4 -15   5        3.16        3.20      1.64 o 
   5 -15   5        6.79        9.14      2.75 o 
   6 -15   5        4.79        0.33      1.54 o 
   7 -15   5        4.02        0.66      1.91 o 
   8 -15   5        0.86        0.50      1.52 o 
   9 -15   5        0.75        2.26      1.57 o 
  10 -15   5        0.49        0.00      1.46 o 
  11 -15   5       17.88       25.36      2.92 o 
   0 -14   5       61.40       72.72      6.06 o 
   1 -14   5        3.59        4.46      1.58 o 
   2 -14   5        2.25        1.55      1.88 o 
   3 -14   5       12.78       12.82      1.82 o 
   4 -14   5       27.55       26.05      2.14 o 
   5 -14   5      284.81      273.70      7.00 o 
   6 -14   5       24.21       25.14      2.14 o 
   7 -14   5       71.67       79.60      3.51 o 
   8 -14   5       80.19       82.52      3.41 o 
   9 -14   5        0.25        0.00      1.31 o 
  10 -14   5        2.26        2.48      1.53 o 
  11 -14   5        0.45        0.00      1.46 o 
  12 -14   5        4.10        7.05      1.67 o 
  -2 -13   5       18.52       13.98      2.47 o 
  -1 -13   5       17.12       14.52      2.49 o 
   0 -13   5        1.30        2.91      1.73 o 
   1 -13   5        6.80        5.61      1.56 o 
   2 -13   5        0.20        1.29      1.30 o 
   3 -13   5        9.74       10.65      1.67 o 
   4 -13   5       37.13       44.18      2.46 o 
   5 -13   5        2.69        5.06      2.56 o 
   6 -13   5       91.13       84.04      3.28 o 
   7 -13   5        2.72        3.48      1.76 o 
   8 -13   5        1.14        4.28      1.54 o 
   9 -13   5        0.10        1.13      1.38 o 
  10 -13   5        1.27        1.50      1.34 o 
  11 -13   5        2.75        3.20      1.42 o 
  12 -13   5        5.41        6.11      3.39 o 
  13 -13   5        3.29        5.10      3.33 o 
  -4 -12   5        0.92        2.22      2.81 o 
  -3 -12   5        0.40        1.08      1.90 o 
  -2 -12   5        2.64        0.57      1.91 o 
  -1 -12   5       44.21       40.60      6.56 o 
   0 -12   5        8.84       10.90      1.79 o 
   1 -12   5       18.86       18.44      2.73 o 
   2 -12   5        0.92        0.00      1.19 o 
   3 -12   5        3.01        2.88      1.32 o 
   4 -12   5       86.55      102.75      3.56 o 
   5 -12   5      439.54      473.10     12.19 o 
   6 -12   5      264.44      262.47      6.44 o 
   7 -12   5        2.29        2.26      1.27 o 
   8 -12   5       42.39       45.57      2.44 o 
   9 -12   5        3.10        2.17      1.52 o 
  10 -12   5       46.99       43.22      2.36 o 
  11 -12   5        0.00        0.37      1.94 o 
  12 -12   5       17.92       19.76      3.33 o 
  13 -12   5        0.98        2.17      2.03 o 
  -5 -11   5        0.78        0.18      1.86 o 
  -4 -11   5       28.72       23.80      2.61 o 
  -3 -11   5       18.04       22.02      2.49 o 
  -2 -11   5       10.12        4.51      1.83 o 
  -1 -11   5       43.30       48.63      2.47 o 
   0 -11   5        0.15        0.65      1.86 o 
   1 -11   5        6.21        5.36      1.79 o 
   2 -11   5       92.35       81.27      3.06 o 
   3 -11   5       74.98       62.31      2.59 o 
   4 -11   5        3.64        5.37      1.24 o 
   5 -11   5       12.37        8.51      1.34 o 
   6 -11   5        9.43        3.96      1.16 o 
   7 -11   5       36.96       41.89      2.18 o 
   8 -11   5      351.04      381.50      8.69 o 
   9 -11   5      193.34      190.37      5.11 o 
  10 -11   5      170.37      161.01      4.52 o 
  11 -11   5       56.35       65.85      4.62 o 
  12 -11   5       33.14       34.20      2.99 o 
  13 -11   5       12.30       14.77      2.40 o 
  14 -11   5        5.15        1.15      2.06 o 
  -6 -10   5        3.39        1.55      1.90 o 
  -5 -10   5        4.00        4.46      1.83 o 
  -4 -10   5       13.29       14.99      2.19 o 
  -3 -10   5        2.38        2.49      1.87 o 
  -2 -10   5        8.92        9.08      1.34 o 
  -1 -10   5       65.69       48.85      2.31 o 
   0 -10   5        2.56        4.21      1.19 o 
   1 -10   5      117.67      105.71      3.30 o 
   2 -10   5       12.02       12.18      1.37 o 
   3 -10   5      153.04      135.48      3.84 o 
   4 -10   5      261.22      294.75      6.87 o 
   5 -10   5       95.92      117.02      3.73 o 
   6 -10   5       26.51       22.61      3.08 o 
   7 -10   5      120.07      127.25      6.80 o 
   8 -10   5      802.02      790.14     16.57 o 
   9 -10   5      135.09      122.69      3.74 o 
  10 -10   5       79.89       60.66      4.78 o 
  11 -10   5       18.06       18.57      1.66 o 
  12 -10   5        0.00        0.46      2.41 o 
  13 -10   5        0.84        0.45      1.70 o 
  14 -10   5        8.85       10.83      2.21 o 
  -7  -9   5        0.18        0.00      1.94 o 
  -6  -9   5        0.12        1.50      1.82 o 
  -5  -9   5       28.50       36.35      2.83 o 
  -4  -9   5       57.40       54.75      3.24 o 
  -3  -9   5       11.82        4.72      1.60 o 
  -2  -9   5      108.15      105.01      3.65 o 
  -1  -9   5       89.65       95.54      3.46 o 
   0  -9   5      163.41      177.96      5.22 o 
   1  -9   5      288.27      331.17      8.73 o 
   2  -9   5       83.66      107.06      3.22 o 
   3  -9   5      568.84      614.65     16.34 o 
   4  -9   5      101.45       78.90      2.62 o 
   5  -9   5      188.78      168.21     15.07 o 
   6  -9   5       12.24       10.53      1.35 o 
   7  -9   5       59.49       56.47      3.13 o 
   8  -9   5       13.12       12.37      1.41 o 
   9  -9   5        0.45        0.00      0.97 o 
  10  -9   5      178.06      180.40      5.49 o 
  11  -9   5       28.74       23.86      2.39 o 
  12  -9   5       22.30       21.36      2.32 o 
  13  -9   5       41.17       36.84      2.91 o 
  14  -9   5       88.56       96.06      7.31 o 
  -8  -8   5        4.70        2.60      1.90 o 
  -7  -8   5       18.19       18.59      2.77 o 
  -6  -8   5        0.03        1.92      1.62 o 
  -5  -8   5       46.18       48.73      6.08 o 
  -4  -8   5        2.66        2.55      1.53 o 
  -3  -8   5       27.57       33.41      1.81 o 
  -2  -8   5      143.66      150.46      8.90 o 
  -1  -8   5       37.61       30.93      3.81 o 
   0  -8   5      199.34      182.43      5.17 o 
   1  -8   5      209.54      193.43      6.06 o 
   2  -8   5      176.93      167.63      4.54 o 
   3  -8   5      728.80      712.89     14.76 o 
   4  -8   5      250.20      265.50      6.05 o 
   5  -8   5       37.35       39.60      2.10 o 
   6  -8   5       10.79        7.44      0.98 o 
   7  -8   5      232.69      224.79      5.31 o 
   8  -8   5      307.02      292.72      7.73 o 
   9  -8   5        0.08        0.00      0.96 o 
  10  -8   5       86.33       70.08      2.63 o 
  11  -8   5       16.75        7.51      1.76 o 
  12  -8   5        7.78        7.80      1.90 o 
  13  -8   5        7.55        1.44      1.68 o 
  14  -8   5        0.05        0.15      2.87 o 
  -9  -7   5        0.75        0.00      1.87 o 
  -8  -7   5        1.73        2.95      1.88 o 
  -7  -7   5       17.14       12.94      2.14 o 
  -6  -7   5       80.38       85.34      4.20 o 
  -5  -7   5       16.52       11.37      1.90 o 
  -4  -7   5        0.54        1.22      2.47 o 
  -3  -7   5       21.27       23.42      2.20 o 
  -2  -7   5       34.22       25.73      1.47 o 
  -1  -7   5        2.61        1.75      1.35 o 
   0  -7   5       21.51       18.10      1.18 o 
   1  -7   5       78.04       80.13      4.62 o 
   2  -7   5      113.45      146.71      4.23 o 
   3  -7   5     1198.42     1227.11     73.72 o 
   4  -7   5       80.39       85.46      5.09 o 
   5  -7   5       25.36       21.88      1.72 o 
   6  -7   5       24.80       24.26      1.81 o 
   7  -7   5      284.22      318.41      9.12 o 
   8  -7   5       11.43       13.85      1.24 o 
   9  -7   5       42.70       39.17      1.81 o 
  10  -7   5      283.75      288.25     10.38 o 
  11  -7   5       28.15       21.43      2.11 o 
  12  -7   5       83.59       77.29      3.81 o 
  13  -7   5        6.45        7.92      3.18 o 
  14  -7   5       23.61       26.97      4.44 o 
 -10  -6   5        0.98        3.03      2.06 o 
  -9  -6   5        0.75        0.00      1.87 o 
  -8  -6   5       22.25       20.00      2.33 o 
  -7  -6   5      162.60      151.07      5.56 o 
  -6  -6   5      107.46      117.93      4.60 o 
  -5  -6   5        1.22        3.60      2.64 o 
  -4  -6   5        0.32        0.58      0.68 o 
  -3  -6   5       44.00       50.39      2.14 o 
  -2  -6   5       63.27       62.06      2.18 o 
  -1  -6   5      203.14      199.07      4.67 o 
   0  -6   5        8.63        7.28      0.85 o 
   1  -6   5        2.61        0.33      0.64 o 
   2  -6   5      251.28      237.00      6.80 o 
   3  -6   5      190.90      159.99      4.35 o 
   4  -6   5        2.08        6.75      1.10 o 
   5  -6   5      319.49      361.93      8.99 o 
   6  -6   5       71.07       64.17      1.99 o 
   7  -6   5      122.50      152.87      3.73 o 
   8  -6   5       10.19        8.55      1.40 o 
   9  -6   5       25.11       21.66      1.42 o 
  10  -6   5        0.65        0.00      0.98 o 
  11  -6   5       84.48       79.14      9.16 o 
  12  -6   5        2.94        7.12      2.91 o 
  13  -6   5        8.99        6.39      3.18 o 
  14  -6   5        6.89        3.67      2.98 o 
 -11  -5   5        0.08        5.34      2.09 o 
 -10  -5   5        3.45        7.57      2.20 o 
  -9  -5   5        0.21        2.07      1.87 o 
  -8  -5   5      115.70      111.91      4.70 o 
  -7  -5   5       16.88       22.84      2.28 o 
  -6  -5   5       11.10       15.53      3.14 o 
  -5  -5   5        3.93        2.01      1.54 o 
  -4  -5   5       28.24       29.10      1.40 o 
  -3  -5   5      576.02      619.68     12.80 o 
  -2  -5   5     2135.60     2258.33     44.87 o 
  -1  -5   5      905.63      972.41     19.65 o 
   0  -5   5      870.67     1162.61     29.64 o 
   1  -5   5        0.00        0.57      0.58 o 
   2  -5   5      146.82      182.91      4.12 o 
   3  -5   5       36.71       34.98      1.62 o 
   4  -5   5      265.65      317.15      7.82 o 
   5  -5   5      202.43      193.38      4.35 o 
   6  -5   5       54.88       66.87      2.00 o 
   7  -5   5        0.07        0.00      1.29 o 
   8  -5   5      146.41      160.74      3.97 o 
   9  -5   5      515.47      545.96     11.55 o 
  10  -5   5      488.11      431.21     12.95 o 
  11  -5   5      182.69      159.25      8.13 o 
  12  -5   5       69.05       56.65      5.24 o 
  13  -5   5       38.49       38.79      4.74 o 
  14  -5   5        7.20        8.00      3.56 o 
 -11  -4   5        8.55       12.00      4.07 o 
 -10  -4   5        0.54        2.81      1.88 o 
  -9  -4   5      162.05      148.31      5.59 o 
  -8  -4   5        3.31        5.47      2.56 o 
  -7  -4   5        0.70        2.14      1.43 o 
  -5  -4   5       14.68       20.68      1.18 o 
  -4  -4   5       34.97       37.95      2.11 o 
  -3  -4   5       98.02       82.67      2.35 o 
  -2  -4   5      211.37      299.99      6.51 o 
  -1  -4   5        3.01        0.66      1.22 o 
   0  -4   5       62.31       55.82      1.97 o 
   1  -4   5      111.42      129.19      3.50 o 
   2  -4   5        0.07        0.00      0.27 o 
   3  -4   5       20.75       28.82      1.08 o 
   4  -4   5      304.76      366.54      8.88 o 
   5  -4   5     1217.24     1314.17     30.77 o 
   6  -4   5        7.21       11.07      1.11 o 
   7  -4   5     1206.98     1239.11     24.90 o 
   8  -4   5      853.95      902.67     18.40 o 
   9  -4   5      711.34      732.72     15.14 o 
  10  -4   5      200.43      216.43      6.79 o 
  11  -4   5       45.05       29.80      3.86 o 
  12  -4   5       87.02       89.78      6.46 o 
  13  -4   5        2.43        0.88      2.95 o 
 -12  -3   5        6.43        4.85      2.11 o 
 -11  -3   5       16.95       25.76      2.71 o 
 -10  -3   5       40.05       41.82      3.04 o 
  -9  -3   5      121.71      135.68      5.26 o 
  -8  -3   5        4.91        5.21      1.59 o 
  -7  -3   5       17.52       21.88      2.87 o 
  -6  -3   5        0.60        0.45      0.75 o 
  -5  -3   5        3.90        5.81      1.01 o 
  -4  -3   5      147.88      130.43      3.23 o 
  -3  -3   5      119.27      126.81      4.90 o 
  -2  -3   5     4606.08     4969.39    651.49 o 
  -1  -3   5      812.32      733.15     14.85 o 
   0  -3   5       13.05       20.65      1.13 o 
   1  -3   5      154.81      130.69      5.21 o 
   2  -3   5        0.42        0.16      0.32 o 
   3  -3   5        0.32        0.48      0.74 o 
   4  -3   5     2368.53     2473.76     62.21 o 
   5  -3   5        2.34        2.95      0.49 o 
   6  -3   5       84.40       94.14      2.76 o 
   7  -3   5      441.11      423.24     21.55 o 
   8  -3   5       31.98       23.65      1.40 o 
   9  -3   5      177.66      202.37      4.85 o 
  10  -3   5        0.88        0.04      2.60 o 
  11  -3   5       28.95       36.80      4.36 o 
  12  -3   5       22.23       19.39      4.02 o 
  13  -3   5       37.86       39.10      4.93 o 
 -12  -2   5       29.40       28.91      2.78 o 
 -11  -2   5       27.97       26.90      4.49 o 
 -10  -2   5       19.18       17.38      2.22 o 
  -9  -2   5      239.04      253.91      7.80 o 
  -8  -2   5        4.93        1.58      2.12 o 
  -7  -2   5        8.20        7.31      2.30 o 
  -6  -2   5        3.18        5.42      0.81 o 
  -5  -2   5       50.81       68.42      2.10 o 
  -4  -2   5      161.35      125.35      3.66 o 
  -2  -2   5     7677.98     8389.31    218.59 o 
  -1  -2   5      313.13      246.66      5.29 o 
   0  -2   5       17.60       14.99      1.06 o 
   1  -2   5       29.89       60.64      2.95 o 
   3  -2   5      113.58      109.01      6.06 o 
   4  -2   5       78.74       47.39      2.13 o 
   5  -2   5      252.26      233.02      5.05 o 
   6  -2   5       85.28      101.20      2.62 o 
   7  -2   5      283.67      258.56      6.64 o 
   8  -2   5      372.08      359.28      9.02 o 
   9  -2   5      581.14      597.03     17.35 o 
  10  -2   5      176.77      196.17     10.14 o 
  11  -2   5        2.53        0.92      2.64 o 
  12  -2   5       33.91       35.54      4.90 o 
  13  -2   5       12.84       13.70      4.09 o 
 -13  -1   5       66.96       71.47      4.24 o 
 -12  -1   5        3.17        3.92      1.93 o 
 -11  -1   5        0.16        0.00      1.69 o 
 -10  -1   5        3.35        0.10      1.68 o 
  -9  -1   5      122.79      119.12      4.49 o 
  -8  -1   5       10.53        8.31      5.24 o 
  -7  -1   5       22.03       21.23      1.41 o 
  -6  -1   5       20.27       26.96      2.37 o 
  -5  -1   5      188.54      196.28     11.49 o 
  -3  -1   5      919.39      894.35     22.70 o 
  -2  -1   5      347.81      284.10      6.04 o 
  -1  -1   5      216.56      238.32      5.09 o 
   0  -1   5      118.38      165.16      4.39 o 
   1  -1   5        1.76        2.11      0.94 o 
   2  -1   5      346.02      410.37     10.20 o 
   3  -1   5      790.91      826.11     16.56 o 
   4  -1   5      412.70      433.58      8.93 o 
   5  -1   5       36.06       36.37      1.66 o 
   6  -1   5     1110.49     1121.06     22.55 o 
   7  -1   5      343.03      320.03      8.42 o 
   8  -1   5      158.74      131.76      3.92 o 
   9  -1   5        0.08        0.00      2.37 o 
  10  -1   5        3.01        0.92      2.52 o 
  11  -1   5       84.30       73.07      6.43 o 
  12  -1   5        4.95        4.40      3.18 o 
 -13   0   5        0.60        4.10      1.97 o 
 -12   0   5       41.36       39.85      3.56 o 
 -11   0   5        2.91        0.98      2.31 o 
 -10   0   5       35.42       33.09      2.46 o 
  -9   0   5      197.68      206.62      6.41 o 
  -8   0   5        1.75        1.38      1.32 o 
  -7   0   5        6.50       14.96      1.30 o 
  -6   0   5       98.10      126.85      3.20 o 
  -5   0   5      552.68      452.08      9.43 o 
  -4   0   5      417.15      528.72     10.87 o 
  -3   0   5      115.55      121.38      3.62 o 
  -2   0   5      949.02      970.31     19.40 o 
  -1   0   5       87.95       65.30      1.73 o 
   0   0   5       11.07        9.82      0.74 o 
   1   0   5      470.02      454.36     11.35 o 
   2   0   5        3.74        3.51      0.53 o 
   3   0   5      303.70      290.17      6.18 o 
   5   0   5      164.60      125.19      3.16 o 
   6   0   5        1.94        3.51      1.01 o 
   7   0   5      327.10      329.09      7.24 o 
   8   0   5       25.21       35.72      2.35 o 
   9   0   5       46.02       38.14      4.40 o 
  10   0   5       25.14       21.46      3.71 o 
  11   0   5       25.28       27.70      4.44 o 
  12   0   5       17.44       18.67      4.25 o 
 -13   1   5        2.03        3.18      2.64 o 
 -12   1   5       15.63       19.18      3.52 o 
 -11   1   5        5.12        4.11      1.61 o 
 -10   1   5        2.53        5.53      1.54 o 
  -9   1   5      246.14      283.47      6.47 o 
  -8   1   5        1.10        0.61      0.58 o 
  -7   1   5       49.64       54.93      2.38 o 
  -6   1   5        4.84       12.41      1.09 o 
  -5   1   5      101.38       93.06      2.72 o 
  -4   1   5      990.85     1197.62     23.95 o 
  -3   1   5      442.92      444.21     10.94 o 
  -1   1   5        4.55        8.03      0.71 o 
   0   1   5      137.94      172.28      3.85 o 
   1   1   5      715.12      700.01     14.14 o 
   2   1   5     1769.44     2165.88     42.85 o 
   3   1   5      812.66      888.39     17.95 o 
   4   1   5       12.75       20.67      1.13 o 
   5   1   5      208.70      204.38      4.74 o 
   6   1   5      157.44      173.26      4.25 o 
   7   1   5       14.17       15.88      1.27 o 
   8   1   5       17.71       15.76      2.45 o 
   9   1   5       11.29        4.93      2.79 o 
  10   1   5        0.05        0.00      2.64 o 
  11   1   5        0.23        2.91      3.29 o 
 -14   2   5       10.81       10.86      3.14 o 
 -13   2   5       51.82       45.03      4.63 o 
 -12   2   5        7.15        7.34      2.68 o 
 -11   2   5       95.49      100.57      5.93 o 
 -10   2   5        4.29        3.43      1.35 o 
  -9   2   5       20.19       22.96      2.11 o 
  -8   2   5      157.44      178.37      9.98 o 
  -7   2   5       25.94       21.85      1.32 o 
  -6   2   5      491.31      507.59     10.56 o 
  -5   2   5      149.00      118.31      3.70 o 
  -4   2   5       96.69       95.35      3.14 o 
  -3   2   5       80.96       95.06      3.10 o 
  -2   2   5       11.84       11.42      1.02 o 
  -1   2   5      184.85      243.44      5.28 o 
   0   2   5      156.65      115.99      2.87 o 
   1   2   5       21.91       26.66      2.10 o 
   2   2   5        0.07        5.78      0.96 o 
   3   2   5       88.58      103.95      2.82 o 
   4   2   5        8.78        9.89      1.00 o 
   5   2   5       33.99       34.71      3.08 o 
   6   2   5       71.79       69.85      2.44 o 
   7   2   5      412.56      427.53     11.64 o 
   8   2   5        2.97        2.72      3.06 o 
   9   2   5        1.84        2.83      3.14 o 
  10   2   5       26.27       22.61      4.32 o 
 -14   3   5       89.49       95.90      6.62 o 
 -13   3   5       48.08       51.18      4.93 o 
 -12   3   5      137.94      160.29      8.19 o 
 -11   3   5      161.01      165.53      7.92 o 
 -10   3   5        3.01        0.12      1.41 o 
  -9   3   5       11.95       24.48      2.64 o 
  -8   3   5        0.13        2.84      0.98 o 
  -7   3   5      311.71      345.29     10.19 o 
  -6   3   5        9.19        9.00      1.34 o 
  -5   3   5        9.73       11.55      1.35 o 
  -4   3   5      251.99      265.52      8.11 o 
  -3   3   5     1118.24     1105.13     26.35 o 
  -2   3   5       51.66       53.20      1.70 o 
  -1   3   5       28.08       31.89      1.40 o 
   0   3   5       74.97       72.24      2.15 o 
   1   3   5      407.38      358.35      7.67 o 
   2   3   5       10.57       14.23      1.11 o 
   3   3   5       25.49       30.42      1.58 o 
   4   3   5        0.44        0.61      0.88 o 
   5   3   5       32.01       35.70      1.80 o 
   6   3   5        7.94       13.20      1.77 o 
   7   3   5      295.42      286.37      8.45 o 
   8   3   5        5.40        1.57      3.21 o 
   9   3   5        0.91        0.69      2.91 o 
  10   3   5        4.96        7.19      3.75 o 
 -14   4   5       42.69       36.65      4.48 o 
 -13   4   5       10.75        9.37      3.21 o 
 -12   4   5        5.68        8.11      2.91 o 
 -11   4   5       57.24       52.39      3.05 o 
 -10   4   5       38.88       40.73      2.63 o 
  -9   4   5       32.68       28.96      3.06 o 
  -8   4   5        0.70        0.95      1.53 o 
  -7   4   5        0.82        0.01      1.13 o 
  -6   4   5     2040.18     2146.45     50.62 o 
  -5   4   5       12.12       12.80      1.42 o 
  -4   4   5      803.97      864.88     20.92 o 
  -3   4   5      109.64      143.11      4.07 o 
  -2   4   5       82.15       73.03      2.19 o 
  -1   4   5       55.53       43.66      1.75 o 
   0   4   5      105.07      134.04      3.45 o 
   1   4   5       67.64      123.68      3.32 o 
   2   4   5       41.12       37.61      3.14 o 
   3   4   5       51.10       45.97      2.03 o 
   4   4   5        4.90        2.09      1.05 o 
   5   4   5        0.45        0.00      1.07 o 
   6   4   5       15.85       18.13      3.04 o 
   7   4   5       39.14       37.82      2.67 o 
   8   4   5       13.43        9.33      3.37 o 
   9   4   5        5.06        9.75      3.90 o 
 -14   5   5        4.93        6.69      3.02 o 
 -13   5   5      187.62      202.63      9.72 o 
 -12   5   5      129.98      145.71      5.32 o 
 -11   5   5       42.94       38.46      2.71 o 
 -10   5   5       11.47        8.88      1.81 o 
  -9   5   5      166.67      157.53      7.46 o 
  -8   5   5       54.56       33.55      3.37 o 
  -7   5   5      102.48       54.70      3.56 o 
  -6   5   5      158.62      178.38      5.41 o 
  -5   5   5        0.81        5.45      1.22 o 
  -4   5   5       58.50       65.83      7.05 o 
  -3   5   5      100.21       91.16      2.65 o 
  -2   5   5        4.05        1.34      0.82 o 
  -1   5   5      194.78      172.19      4.29 o 
   0   5   5      153.67      154.10      3.97 o 
   1   5   5      146.84      144.64      3.85 o 
   2   5   5       69.70       79.74      2.76 o 
   3   5   5      103.34      106.54      3.31 o 
   4   5   5       12.72       10.40      1.36 o 
   5   5   5      102.93      105.99      4.37 o 
   6   5   5       18.09       16.32      2.05 o 
   7   5   5        6.91        1.91      3.06 o 
   8   5   5       29.86       20.85      4.21 o 
 -14   6   5        6.83        8.19      3.21 o 
 -13   6   5       26.85       18.48      3.67 o 
 -12   6   5       33.89       30.81      2.65 o 
 -11   6   5       71.46       60.93      5.16 o 
 -10   6   5       41.56       48.23      2.95 o 
  -9   6   5      105.54      120.96      5.05 o 
  -8   6   5       26.85       29.42      3.44 o 
  -7   6   5        6.81        5.27      1.68 o 
  -6   6   5        7.98        6.32      1.44 o 
  -5   6   5        9.79       12.71      4.99 o 
  -4   6   5      181.13      142.30      4.34 o 
  -3   6   5      254.96      258.07      5.97 o 
  -2   6   5        8.74        7.16      1.51 o 
  -1   6   5       16.51       26.07      2.31 o 
   0   6   5       25.03       22.81      1.89 o 
   1   6   5      215.68      188.23      4.87 o 
   2   6   5        6.61        7.71      1.34 o 
   3   6   5       42.94       30.82      2.81 o 
   4   6   5        6.88        5.00      1.34 o 
   5   6   5        6.04        5.74      1.78 o 
   6   6   5        2.23        0.26      1.71 o 
   7   6   5        1.10        0.00      3.37 o 
 -14   7   5       22.30       25.55      3.83 o 
 -13   7   5        0.13        0.00      2.41 o 
 -12   7   5        5.39        6.46      1.88 o 
 -11   7   5        0.05        2.43      1.70 o 
 -10   7   5      656.56      644.15     16.59 o 
  -9   7   5      440.05      457.13     12.17 o 
  -8   7   5        2.49        0.00      1.33 o 
  -7   7   5      310.59      302.17      8.54 o 
  -6   7   5       17.89       16.35      1.85 o 
  -4   7   5      312.15      316.42      7.34 o 
  -3   7   5      177.04      201.36      5.05 o 
  -2   7   5       50.14       44.96      2.17 o 
  -1   7   5       67.31       74.72      3.68 o 
   0   7   5       17.29       19.72      1.64 o 
   1   7   5       14.70       17.09      1.64 o 
   2   7   5      113.81      118.93      3.80 o 
   3   7   5       11.55       12.16      1.63 o 
   4   7   5        0.42        0.00      1.84 o 
   5   7   5        0.79        0.87      1.71 o 
   6   7   5       12.55       11.42      2.16 o 
 -14   8   5        1.80        1.87      2.98 o 
 -13   8   5        2.29        4.90      1.86 o 
 -12   8   5        3.93        7.76      1.97 o 
 -11   8   5       45.33       53.54      3.35 o 
 -10   8   5       24.80       23.72      2.41 o 
  -9   8   5       71.74       73.91      3.62 o 
  -8   8   5       30.59       32.24      2.53 o 
  -7   8   5       21.12       20.81      2.15 o 
  -6   8   5        3.10        3.40      1.44 o 
  -5   8   5       21.80       19.18      2.10 o 
  -4   8   5        8.95        8.97      2.05 o 
  -3   8   5      138.29      124.15      3.75 o 
  -2   8   5      332.94      334.64      7.76 o 
  -1   8   5      151.12      156.17      4.43 o 
   0   8   5       81.21       80.50      3.16 o 
   1   8   5      187.22      194.63      5.67 o 
   2   8   5       24.83       28.71      2.10 o 
   3   8   5       54.77       48.57      3.16 o 
   4   8   5        4.29        3.06      1.89 o 
   5   8   5       13.77       13.81      2.26 o 
 -13   9   5       22.00       22.07      2.54 o 
 -12   9   5       21.33       16.07      2.30 o 
 -11   9   5        0.96        0.00      1.86 o 
 -10   9   5       53.03       59.65      3.51 o 
  -9   9   5      216.38      211.07      6.82 o 
  -8   9   5        0.26        1.19      3.16 o 
  -7   9   5      178.93      183.32      7.40 o 
  -6   9   5       44.22       43.49      2.86 o 
  -5   9   5       66.06       56.55      3.18 o 
  -4   9   5      110.84       93.52      5.22 o 
  -3   9   5       16.24       16.67      2.11 o 
  -2   9   5        0.05        0.00      1.31 o 
  -1   9   5        8.44       11.29      2.42 o 
   0   9   5       11.36       12.28      1.99 o 
   1   9   5        6.31        7.30      1.57 o 
   2   9   5       13.08       12.86      1.78 o 
   3   9   5       20.34       22.55      2.56 o 
 -13  10   5        6.19        3.48      3.48 o 
 -12  10   5       19.23       13.70      2.81 o 
 -11  10   5        6.25        6.25      1.99 o 
 -10  10   5        4.01        6.28      1.85 o 
  -9  10   5        0.09        0.49      1.58 o 
  -8  10   5        6.01        8.27      1.95 o 
  -7  10   5       17.68       16.17      2.33 o 
  -6  10   5        8.14        9.14      2.56 o 
  -5  10   5       66.10       67.61      3.56 o 
  -4  10   5        4.41        1.22      1.77 o 
  -3  10   5       76.34       77.67      3.90 o 
  -2  10   5       87.56       98.37      4.38 o 
  -1  10   5       66.69       82.46      3.72 o 
   0  10   5        3.55        3.83      1.60 o 
   1  10   5        0.90        0.77      3.20 o 
   2  10   5       11.05       16.52      2.93 o 
 -12  11   5        0.25        0.00      1.76 o 
 -11  11   5       14.30       19.32      2.55 o 
 -10  11   5        0.00        2.48      1.77 o 
  -9  11   5        8.96        6.49      1.88 o 
  -8  11   5       20.70       22.71      2.48 o 
  -7  11   5        6.43        5.44      1.94 o 
  -6  11   5        5.71        7.24      1.95 o 
  -5  11   5       58.03       48.68      3.26 o 
  -4  11   5        1.55        3.41      1.78 o 
  -3  11   5        6.42       10.55      2.16 o 
  -2  11   5        2.70        1.72      3.12 o 
  -1  11   5        0.83        0.00      1.80 o 
   0  11   5       18.38       16.46      2.75 o 
 -10  12   5        5.12        2.01      1.96 o 
  -9  12   5        0.04        0.66      1.78 o 
  -8  12   5        3.68        3.55      1.90 o 
  -7  12   5       20.42       18.77      2.56 o 
  -6  12   5        0.53        0.00      1.81 o 
  -5  12   5        1.39        0.00      1.87 o 
  -4  12   5        6.85        7.42      2.15 o 
  -3  12   5        0.65        2.56      2.56 o 
   6 -16   6        6.10        3.34      2.27 o 
   7 -16   6        1.31        0.00      1.60 o 
   2 -15   6       11.17       10.85      1.93 o 
   3 -15   6        0.88        2.21      1.62 o 
   4 -15   6       15.28       16.14      3.02 o 
   5 -15   6       78.58       79.20      3.50 o 
   6 -15   6        4.04        6.86      1.70 o 
   7 -15   6        6.60        7.83      1.74 o 
   8 -15   6        0.09        0.00      2.51 o 
   9 -15   6        3.11        1.95      1.51 o 
  10 -15   6        4.41        9.37      1.73 o 
   0 -14   6       21.67       32.82      3.13 o 
   1 -14   6        7.08        5.67      1.66 o 
   2 -14   6       30.61       36.68      2.43 o 
   3 -14   6        2.90        2.31      2.15 o 
   4 -14   6        3.08        3.70      2.20 o 
   5 -14   6       13.74       18.51      1.95 o 
   6 -14   6        0.03        3.49      1.55 o 
   7 -14   6        1.30        2.31      1.46 o 
   8 -14   6        0.06        0.00      1.32 o 
   9 -14   6       59.81       65.31      3.06 o 
  10 -14   6       13.45       17.14      1.86 o 
  11 -14   6        7.60        3.98      2.21 o 
  12 -14   6        0.10        0.00      1.90 o 
  -2 -13   6        1.06        2.91      2.12 o 
  -1 -13   6        2.06        4.20      2.14 o 
   0 -13   6       16.96        8.26      1.61 o 
   1 -13   6        0.01        0.00      1.35 o 
   2 -13   6        7.72        9.81      1.91 o 
   3 -13   6       21.22       17.44      2.48 o 
   4 -13   6       38.89       41.74      2.41 o 
   5 -13   6       93.73      110.53      3.83 o 
   6 -13   6       62.06       69.57      3.02 o 
   7 -13   6       66.08       61.33      3.83 o 
   8 -13   6        0.80        0.92      1.56 o 
   9 -13   6       42.55       39.28      2.29 o 
  10 -13   6       31.45       34.35      2.22 o 
  11 -13   6        4.48        2.37      2.02 o 
  12 -13   6       21.42       29.05      6.04 o 
  13 -13   6        8.22       10.40      2.45 o 
  -4 -12   6       33.01       43.91      3.46 o 
  -3 -12   6       21.30       27.93      2.80 o 
  -2 -12   6       26.17       22.17      2.55 o 
  -1 -12   6        0.31        1.88      1.83 o 
   0 -12   6        7.50        4.08      1.44 o 
   1 -12   6        1.82        0.00      1.73 o 
   2 -12   6        4.60        4.53      1.34 o 
   3 -12   6        4.19        3.60      1.35 o 
   4 -12   6        1.02        0.00      1.15 o 
   5 -12   6       63.75       61.71      2.76 o 
   6 -12   6       74.44       78.71      3.16 o 
   7 -12   6      209.94      227.02      5.83 o 
   8 -12   6       66.93       62.05      2.81 o 
   9 -12   6       69.86       64.62      3.05 o 
  10 -12   6       51.88       45.97      2.58 o 
  11 -12   6       28.33       37.37      3.10 o 
  12 -12   6        4.62       10.49      2.28 o 
  13 -12   6        0.96        0.99      1.98 o 
  -5 -11   6       28.91       23.82      2.79 o 
  -4 -11   6        5.98        7.51      2.20 o 
  -3 -11   6        0.36        0.00      1.70 o 
  -2 -11   6        0.12        0.00      1.71 o 
  -1 -11   6        9.20       12.79      1.52 o 
   0 -11   6        9.76        6.67      1.41 o 
   1 -11   6      122.54      109.03      3.66 o 
   2 -11   6       93.53       92.85      3.20 o 
   3 -11   6       24.99       26.45      1.77 o 
   4 -11   6       49.05       59.34      2.62 o 
   5 -11   6      108.82      100.66      3.24 o 
   6 -11   6        8.23        9.50      1.32 o 
   7 -11   6      147.98      158.18      4.38 o 
   8 -11   6      110.57      114.44      3.62 o 
   9 -11   6       24.48       23.44      1.79 o 
  10 -11   6       92.49       92.48      3.26 o 
  11 -11   6       18.02       15.74      2.37 o 
  12 -11   6       24.53       27.63      2.81 o 
  13 -11   6       38.96       43.28      3.90 o 
  -6 -10   6        1.26        2.82      3.00 o 
  -5 -10   6       14.06       14.58      2.35 o 
  -4 -10   6       11.88       10.54      2.13 o 
  -3 -10   6        1.96        1.71      1.73 o 
  -2 -10   6       44.92       37.12      2.05 o 
  -1 -10   6        4.91        2.49      1.18 o 
   0 -10   6        4.50        2.71      1.26 o 
   1 -10   6       67.53       72.84      3.15 o 
   2 -10   6        6.18        1.77      1.83 o 
   3 -10   6       33.74       39.68      2.00 o 
   4 -10   6        3.23        3.87      1.71 o 
   5 -10   6        6.73       10.44      1.25 o 
   6 -10   6       19.81       20.27      1.80 o 
   7 -10   6      154.99      171.34      4.51 o 
   8 -10   6      399.38      395.61      9.65 o 
   9 -10   6      272.58      258.56      6.24 o 
  10 -10   6       55.74       52.62      3.38 o 
  11 -10   6       24.95       29.75      2.75 o 
  12 -10   6       22.69       21.92      3.25 o 
  13 -10   6        0.01        0.00      1.66 o 
  14 -10   6       47.89       58.05      3.88 o 
  -7  -9   6        2.53        2.73      1.89 o 
  -6  -9   6        0.74        1.50      1.72 o 
  -5  -9   6        0.60        0.00      1.58 o 
  -4  -9   6        0.24        0.00      1.49 o 
  -3  -9   6        6.42        3.49      1.64 o 
  -2  -9   6        7.58       13.01      1.39 o 
  -1  -9   6       72.42       58.65      2.48 o 
   0  -9   6       79.63       77.17      3.03 o 
   1  -9   6      224.17      251.65      6.89 o 
   2  -9   6        2.36        2.42      1.06 o 
   3  -9   6       77.38       86.05      3.14 o 
   4  -9   6        3.81        4.21      1.23 o 
   5  -9   6      163.52      179.84      5.54 o 
   6  -9   6       52.65       53.63      3.12 o 
   7  -9   6       20.12       17.41      1.35 o 
   8  -9   6      420.13      418.06      9.26 o 
   9  -9   6      178.85      167.72      4.46 o 
  10  -9   6      209.23      193.59      6.49 o 
  11  -9   6        0.60        1.92      1.63 o 
  12  -9   6        5.06        2.64      1.81 o 
  13  -9   6       43.25       36.62      2.98 o 
  14  -9   6        9.24        9.14      3.67 o 
  -8  -8   6        8.09        8.88      2.26 o 
  -7  -8   6        3.95        3.89      3.16 o 
  -6  -8   6       38.98       36.72      2.88 o 
  -5  -8   6        7.99       10.24      1.98 o 
  -4  -8   6        9.34       15.31      2.00 o 
  -3  -8   6       99.23       86.89      2.90 o 
  -2  -8   6      106.35      103.16      3.40 o 
  -1  -8   6       41.14       45.46      2.07 o 
   0  -8   6        6.27        5.67      1.00 o 
   1  -8   6      190.04      172.54      4.67 o 
   2  -8   6      107.51      106.22      8.77 o 
   3  -8   6        5.62       10.92      1.13 o 
   4  -8   6       66.76       74.00      2.38 o 
   5  -8   6        0.05        0.00      0.94 o 
   6  -8   6      157.65      185.37      4.52 o 
   7  -8   6      114.31      123.04      3.37 o 
   8  -8   6       28.10       33.34      1.97 o 
   9  -8   6        0.25        0.00      2.01 o 
  10  -8   6       75.92       73.92      3.66 o 
  11  -8   6        9.09        9.70      1.84 o 
  12  -8   6       12.83       13.21      2.09 o 
  13  -8   6       17.51       20.94      2.37 o 
  14  -8   6       55.28       57.84      5.89 o 
  -9  -7   6        2.85        3.28      3.56 o 
  -8  -7   6       45.40       38.68      5.80 o 
  -7  -7   6       27.16       20.08      2.33 o 
  -6  -7   6      123.72      109.89      4.58 o 
  -5  -7   6      286.56      238.76      7.59 o 
  -4  -7   6      178.65      199.89      4.97 o 
  -3  -7   6        9.61       11.54      1.17 o 
  -2  -7   6       63.01       60.65      2.31 o 
  -1  -7   6        0.26        0.00      0.80 o 
   0  -7   6        0.84        2.94      0.83 o 
   1  -7   6       23.16       30.84      1.51 o 
   2  -7   6      129.35      173.04      4.17 o 
   3  -7   6      209.66      224.30     11.48 o 
   5  -7   6        9.06       15.97      1.15 o 
   6  -7   6        0.00        0.00      0.68 o 
   7  -7   6      243.67      266.64      5.99 o 
   8  -7   6       24.63       34.27      2.27 o 
   9  -7   6       38.72       36.71      2.50 o 
  10  -7   6      143.53      115.41      6.73 o 
  11  -7   6        6.80        1.50      1.60 o 
  12  -7   6       50.65       50.74      4.40 o 
  13  -7   6        0.45        0.88      2.75 o 
  14  -7   6        2.77        2.22      2.95 o 
 -10  -6   6        5.68        3.88      3.46 o 
  -9  -6   6        1.89        0.00      1.76 o 
  -8  -6   6        5.11        8.63      2.35 o 
  -7  -6   6        1.88        9.11      1.95 o 
  -6  -6   6      157.66      177.85      6.02 o 
  -5  -6   6        2.48        1.49      1.70 o 
  -4  -6   6       33.84       36.06      1.70 o 
  -3  -6   6      178.04      205.41      4.91 o 
  -2  -6   6       92.57       71.40      5.37 o 
  -1  -6   6       53.20       41.02      1.83 o 
   0  -6   6       11.47       15.58      1.06 o 
   1  -6   6       25.21       14.11      0.98 o 
   2  -6   6      328.93      314.64      8.79 o 
   3  -6   6       14.92       15.01      0.94 o 
   4  -6   6      694.12      844.71     17.18 o 
   5  -6   6      143.49      181.40      4.86 o 
   6  -6   6       61.02       95.02      2.56 o 
   7  -6   6       44.17       44.23      2.05 o 
   8  -6   6        5.63        4.23      1.12 o 
   9  -6   6        0.50        0.00      1.32 o 
  10  -6   6       27.88       23.21      2.11 o 
  11  -6   6      197.23      187.10      6.27 o 
  12  -6   6       22.33       16.14      3.67 o 
  13  -6   6       37.85       25.36      4.28 o 
 -10  -5   6        3.71        2.54      1.94 o 
  -9  -5   6        3.73        5.29      1.81 o 
  -8  -5   6       33.60       32.71      2.65 o 
  -7  -5   6       56.82       41.48      2.81 o 
  -6  -5   6       62.02       48.48      3.14 o 
  -5  -5   6      139.58      152.82      3.90 o 
  -4  -5   6        3.79        1.23      0.82 o 
  -3  -5   6     1162.57     1208.92     24.43 o 
  -2  -5   6      163.98      210.98      4.90 o 
  -1  -5   6      286.62      295.77      6.49 o 
   0  -5   6        2.39        0.00      0.57 o 
   1  -5   6     2565.69     2462.14     48.85 o 
   2  -5   6      107.31      114.43      2.86 o 
   3  -5   6        0.02        0.73      0.47 o 
   4  -5   6        6.04        5.63      1.54 o 
   5  -5   6       56.07       59.10      2.81 o 
   6  -5   6        5.54        4.36      3.88 o 
   7  -5   6       14.20       11.23      0.86 o 
   9  -5   6       63.51       57.38      3.17 o 
  10  -5   6      119.80      103.84      5.20 o 
  11  -5   6        1.41        1.53      1.44 o 
  12  -5   6        2.76        0.42      2.68 o 
  13  -5   6        0.09        0.00      2.49 o 
 -11  -4   6        0.77        0.00      3.37 o 
 -10  -4   6       24.17       22.12      2.60 o 
  -9  -4   6      285.40      281.34      8.76 o 
  -8  -4   6        8.48        2.14      1.55 o 
  -7  -4   6      140.48      119.02      4.59 o 
  -6  -4   6       33.70       37.11      3.83 o 
  -5  -4   6       14.15        7.36      1.29 o 
  -4  -4   6      336.01      333.26      7.27 o 
  -3  -4   6      332.16      299.07      6.58 o 
  -2  -4   6     3370.26     3407.11     67.29 o 
  -1  -4   6        1.98        0.00      0.61 o 
   0  -4   6       58.11       59.30      4.29 o 
   1  -4   6        0.06        2.92      0.63 o 
   2  -4   6      879.17      880.77     26.87 o 
   3  -4   6      752.73      840.69     16.89 o 
   4  -4   6      224.24      269.46      7.62 o 
   5  -4   6      459.56      466.88     12.52 o 
   6  -4   6       62.69       51.96      4.37 o 
   7  -4   6      115.37      103.40      3.05 o 
   9  -4   6       75.22       62.13      3.15 o 
  10  -4   6       26.64       23.42      4.80 o 
  11  -4   6       19.85       13.66      3.40 o 
  12  -4   6       20.90       25.21      4.21 o 
  13  -4   6       22.63       22.88      4.09 o 
 -12  -3   6        3.81        5.49      2.09 o 
 -11  -3   6       29.24       36.48      3.42 o 
 -10  -3   6       53.59       59.77      3.77 o 
  -9  -3   6       13.77        7.77      1.88 o 
  -8  -3   6       23.79       32.73      2.43 o 
  -7  -3   6       20.56       27.28      3.29 o 
  -6  -3   6       15.40        9.47      0.93 o 
  -5  -3   6       43.66       36.00      1.60 o 
  -4  -3   6       42.71       40.20      1.68 o 
  -3  -3   6     2627.87     2808.38     55.58 o 
  -2  -3   6      231.98      221.12      5.84 o 
  -1  -3   6      324.40      297.22      7.48 o 
   0  -3   6      245.67      265.16      6.69 o 
   1  -3   6       73.21       66.20      3.27 o 
   2  -3   6     2019.51     2179.65     43.01 o 
   3  -3   6        1.14        0.75      0.88 o 
   4  -3   6       15.22       17.64      1.40 o 
   5  -3   6      549.79      560.67     14.87 o 
   6  -3   6      444.19      448.85      9.33 o 
   7  -3   6       72.49       92.06      2.82 o 
   9  -3   6       16.54       11.97      1.68 o 
  10  -3   6       39.96       35.81      4.17 o 
  11  -3   6       11.06        6.66      2.95 o 
  12  -3   6        0.01        0.00      2.98 o 
  13  -3   6        1.59        0.00      3.10 o 
 -12  -2   6       26.90       25.40      3.90 o 
 -11  -2   6        4.88        0.22      3.33 o 
 -10  -2   6        3.36        1.45      1.69 o 
  -9  -2   6       83.94       74.48      6.64 o 
  -8  -2   6        0.14        0.00      2.31 o 
  -7  -2   6        2.74        0.00      0.94 o 
  -6  -2   6       94.98       94.54      2.74 o 
  -5  -2   6       20.81       26.60      1.36 o 
  -4  -2   6      416.72      414.86     10.39 o 
  -3  -2   6     1011.27     1154.97     23.17 o 
  -2  -2   6     2952.24     3177.70     79.57 o 
  -1  -2   6        1.31        4.04      0.70 o 
   0  -2   6      128.25      167.58      4.96 o 
   1  -2   6       17.06        8.37      2.28 o 
   2  -2   6        8.96       10.70      1.15 o 
   3  -2   6       34.01       45.41      2.22 o 
   4  -2   6       78.03       79.10      3.92 o 
   5  -2   6      134.96      158.10      4.98 o 
   6  -2   6      161.54      164.93      3.85 o 
   7  -2   6      195.67      151.93     29.70 o 
   8  -2   6       20.02       26.88      2.30 o 
   9  -2   6      267.71      273.03      8.14 o 
  10  -2   6       33.07       35.27      4.32 o 
  11  -2   6       13.49       12.93      3.56 o 
  12  -2   6        0.63        0.42      3.14 o 
 -13  -1   6        3.70        3.06      2.79 o 
 -12  -1   6        0.53        1.22      1.73 o 
 -11  -1   6       59.69       68.85      3.66 o 
 -10  -1   6       11.73       16.99      2.22 o 
  -9  -1   6      240.46      241.21      9.37 o 
  -8  -1   6        0.81        0.00      0.68 o 
  -7  -1   6        6.80        8.88      1.20 o 
  -6  -1   6       86.15       72.21      3.09 o 
  -5  -1   6       25.27       22.95      1.22 o 
  -4  -1   6       12.71       26.99      1.37 o 
  -3  -1   6      502.74      514.85     10.62 o 
  -2  -1   6      976.62      843.14     21.57 o 
  -1  -1   6      196.21      290.16      6.18 o 
   0  -1   6       86.16       70.08      2.28 o 
   1  -1   6        0.41        5.15      0.74 o 
   2  -1   6      870.03     1013.19     20.27 o 
   3  -1   6      201.14      228.43      4.94 o 
   4  -1   6       34.88       39.41      1.54 o 
   5  -1   6      206.17      212.39      4.77 o 
   6  -1   6      136.00      174.68      4.13 o 
   7  -1   6       12.40        7.03      1.42 o 
   8  -1   6        3.12        2.21      1.37 o 
   9  -1   6       61.78       54.44      4.97 o 
  10  -1   6       34.93       25.59      3.90 o 
  11  -1   6       10.50       11.02      3.60 o 
  12  -1   6       12.47       22.95      4.48 o 
 -13   0   6        0.13        0.73      2.68 o 
 -12   0   6       35.56       29.91      4.09 o 
 -11   0   6        0.02        0.10      1.59 o 
 -10   0   6        0.19        0.00      1.93 o 
  -9   0   6      304.34      321.07      9.11 o 
  -8   0   6        9.58        8.53      1.80 o 
  -7   0   6      125.88      127.42     10.63 o 
  -6   0   6        9.60        7.68      0.96 o 
  -5   0   6      995.38      986.23     19.95 o 
  -4   0   6      322.30      272.86      5.96 o 
  -3   0   6     1380.42     1354.21     27.06 o 
  -2   0   6     1445.58     1688.17     33.53 o 
  -1   0   6      101.98      139.62      3.21 o 
   0   0   6       21.23       22.15      1.05 o 
   1   0   6       12.61        8.75      0.68 o 
   2   0   6      229.66      264.77      5.68 o 
   3   0   6      586.69      728.74     20.73 o 
   4   0   6       19.43       15.67      0.95 o 
   5   0   6       39.87       40.89      1.69 o 
   6   0   6      502.07      501.48     10.54 o 
   7   0   6      653.81      662.67     17.68 o 
   8   0   6        8.50        3.48      2.83 o 
   9   0   6       40.40       49.19      4.93 o 
  10   0   6       10.95        6.85      3.29 o 
  11   0   6       12.55       15.72      3.90 o 
 -13   1   6       40.63       47.09      4.78 o 
 -12   1   6        9.56        3.52      2.75 o 
 -11   1   6        0.15        0.00      2.10 o 
 -10   1   6       37.92       42.35      3.83 o 
  -9   1   6       58.14       56.22      3.70 o 
  -7   1   6        7.23        7.65      0.95 o 
  -6   1   6     1165.32     1166.60     23.48 o 
  -5   1   6      335.53      353.97      9.38 o 
  -4   1   6      232.11      275.53      7.21 o 
  -3   1   6       10.31        8.33      0.86 o 
  -2   1   6      985.92      966.55     19.39 o 
  -1   1   6      462.43      465.38     11.69 o 
   0   1   6      244.82      273.81      5.88 o 
   1   1   6      114.12      121.96      2.99 o 
   2   1   6       10.78       11.88      0.87 o 
   3   1   6      227.42      226.15      5.10 o 
   4   1   6      102.26      145.62      3.62 o 
   5   1   6      199.87      188.56      4.50 o 
   6   1   6        0.54        0.82      0.94 o 
   7   1   6      136.83      146.79      5.16 o 
   8   1   6        5.45        6.69      2.87 o 
   9   1   6        3.72        8.07      3.21 o 
  10   1   6        0.11        0.00      2.75 o 
 -14   2   6       60.87       51.72      5.32 o 
 -13   2   6       79.81       84.35      6.27 o 
 -12   2   6       13.32       14.04      3.25 o 
 -11   2   6        2.67        0.00      2.22 o 
 -10   2   6       36.15       39.09      2.41 o 
  -9   2   6      201.79      125.36      6.08 o 
  -8   2   6        6.47        2.51      1.59 o 
  -7   2   6      535.54      534.75     11.23 o 
  -6   2   6        5.91        7.70      1.41 o 
  -5   2   6       43.44       43.30      2.36 o 
  -4   2   6       59.86       77.54      2.94 o 
  -3   2   6       64.59       83.41      3.35 o 
  -2   2   6      989.93     1013.74     24.91 o 
  -1   2   6      450.13      447.72      9.32 o 
   0   2   6       20.01       19.46      1.07 o 
   1   2   6      124.32      181.25      4.58 o 
   2   2   6      106.22      166.32      4.00 o 
   3   2   6       99.47      113.48      3.06 o 
   4   2   6       39.92       24.18      1.51 o 
   5   2   6       13.44       18.29      1.99 o 
   6   2   6      282.53      268.27      6.24 o 
   7   2   6        1.26        0.00      2.37 o 
   8   2   6        3.62        2.95      3.10 o 
   9   2   6        0.99        0.00      3.06 o 
  10   2   6        0.06        0.00      3.44 o 
 -14   3   6        0.12        3.40      2.79 o 
 -13   3   6       99.17       96.21      6.69 o 
 -12   3   6       93.08       97.47      6.46 o 
 -11   3   6       24.59       27.39      3.44 o 
 -10   3   6       13.59       15.39      1.86 o 
  -9   3   6       20.69       25.69      2.08 o 
  -8   3   6       63.19       59.14      4.09 o 
  -7   3   6        3.65        7.29      2.22 o 
  -6   3   6       60.88       69.85      2.94 o 
  -5   3   6     1290.90     1384.32     32.91 o 
  -4   3   6     1426.78     1529.41     36.25 o 
  -3   3   6       56.23       57.69      1.73 o 
  -2   3   6      111.69      115.33      2.95 o 
  -1   3   6       58.96       75.58      2.25 o 
   0   3   6       27.07       44.81      2.21 o 
   1   3   6       44.32       34.59      1.65 o 
   2   3   6        7.21        0.41      0.93 o 
   3   3   6        8.83        2.91      0.94 o 
   4   3   6       24.40       23.88      1.49 o 
   5   3   6       41.61       38.65      1.89 o 
   6   3   6        8.46       11.79      1.65 o 
   7   3   6       18.52       13.24      3.63 o 
   8   3   6        2.98        0.00      3.06 o 
   9   3   6        1.87        2.30      3.48 o 
 -14   4   6       11.66       11.13      3.21 o 
 -13   4   6        6.13        0.04      2.49 o 
 -12   4   6       98.81       82.06      6.01 o 
 -11   4   6      113.48      117.46      4.58 o 
 -10   4   6       29.79       25.17      2.27 o 
  -9   4   6       68.29       58.15      3.79 o 
  -8   4   6       46.33       59.60      4.59 o 
  -7   4   6      206.42      195.84      5.90 o 
  -6   4   6      220.15      220.60      6.38 o 
  -5   4   6        7.63       12.38      1.49 o 
  -4   4   6       11.79       13.11      1.50 o 
  -3   4   6       54.40       62.17      2.22 o 
  -2   4   6        0.41        0.08      0.67 o 
  -1   4   6       10.32        9.22      0.99 o 
   0   4   6      467.62      456.19      9.72 o 
   1   4   6      237.95      209.74      5.04 o 
   2   4   6       36.00       27.06      1.58 o 
   3   4   6       15.80       16.35      1.41 o 
   4   4   6       95.72       82.37      3.03 o 
   5   4   6        1.76        0.93      1.11 o 
   6   4   6       65.90       64.31      6.01 o 
   7   4   6       12.90        7.61      3.44 o 
   8   4   6       37.41       34.16      4.93 o 
 -14   5   6        6.20        4.48      2.79 o 
 -13   5   6       12.02        4.67      2.91 o 
 -12   5   6        0.21        1.70      1.83 o 
 -11   5   6      147.72      171.70      6.01 o 
 -10   5   6       29.28       25.36      2.34 o 
  -9   5   6       39.85       42.81      2.67 o 
  -8   5   6       21.48       18.53      1.97 o 
  -7   5   6       70.08       56.08      3.48 o 
  -6   5   6      237.56      270.67      7.57 o 
  -5   5   6       38.37       44.60      2.64 o 
  -3   5   6      362.38      354.77     10.71 o 
  -2   5   6      115.38      114.27      3.20 o 
  -1   5   6       75.85       72.80      2.46 o 
   0   5   6       62.06       72.41      2.55 o 
   1   5   6      204.37      231.54      5.57 o 
   2   5   6        6.09        3.11      1.17 o 
   3   5   6       77.36       77.32      4.31 o 
   4   5   6       70.19       75.39      2.87 o 
   5   5   6        0.82        0.22      1.45 o 
   6   5   6        0.11        3.10      2.95 o 
   7   5   6        0.14        0.11      3.29 o 
 -14   6   6        6.03       11.63      3.37 o 
 -13   6   6       24.41       17.79      3.40 o 
 -12   6   6       40.53       40.42      2.98 o 
 -11   6   6       99.14      101.00      4.26 o 
 -10   6   6      497.71      532.85     13.93 o 
  -9   6   6        0.20        0.00      1.44 o 
  -8   6   6       67.97       52.85      3.09 o 
  -7   6   6       32.44       29.63      2.89 o 
  -6   6   6       91.82       91.45      3.70 o 
  -5   6   6        1.07        0.00      1.03 o 
  -4   6   6       21.09       19.66      2.30 o 
  -3   6   6        0.17        0.34      0.95 o 
  -2   6   6        0.14        0.42      1.01 o 
  -1   6   6        2.34        0.45      1.05 o 
   0   6   6      254.21      289.80      6.80 o 
   1   6   6      515.16      517.46     11.23 o 
   2   6   6       30.53       29.17      1.88 o 
   3   6   6       16.35       11.17      1.53 o 
   4   6   6       28.24       31.88      2.04 o 
   5   6   6       15.40        9.31      1.89 o 
   6   6   6        6.04        3.63      3.44 o 
 -13   7   6        2.14        1.16      1.91 o 
 -12   7   6        0.57        0.00      1.72 o 
 -11   7   6       52.63       58.36      3.40 o 
 -10   7   6        0.00        0.38      1.69 o 
  -9   7   6       66.84       69.30      3.58 o 
  -8   7   6       14.19       12.05      3.37 o 
  -7   7   6      154.21      160.80      5.43 o 
  -6   7   6       15.37       16.13      1.97 o 
  -5   7   6        3.45        0.59      1.50 o 
  -4   7   6      217.26      208.86      6.39 o 
  -3   7   6       25.03       20.80      1.99 o 
  -2   7   6       47.04       47.62      2.44 o 
  -1   7   6       24.36       27.95      1.84 o 
   0   7   6      194.66      200.26      6.87 o 
   1   7   6      231.96      263.71      6.52 o 
   2   7   6        2.81        1.26      1.31 o 
   3   7   6       10.08        8.88      2.27 o 
   4   7   6        8.00       11.10      3.04 o 
   5   7   6        1.64        4.67      3.37 o 
 -13   8   6       10.07       11.57      2.28 o 
 -12   8   6        8.39       10.09      2.60 o 
 -11   8   6       27.32       28.33      2.56 o 
 -10   8   6      118.31      114.88      5.16 o 
  -9   8   6       19.97       22.53      2.37 o 
  -8   8   6        5.79        4.32      1.83 o 
  -7   8   6       35.07       36.96      4.00 o 
  -6   8   6        0.75        0.00      1.61 o 
  -5   8   6      121.80      114.04      5.76 o 
  -4   8   6      472.84      491.22     13.01 o 
  -3   8   6      104.93      112.72      4.51 o 
  -2   8   6        0.48        1.82      1.63 o 
  -1   8   6       38.68       32.66      2.06 o 
   0   8   6       37.31       39.28      2.30 o 
   1   8   6       65.31       77.94      3.15 o 
   2   8   6        6.06        4.92      1.56 o 
   3   8   6       28.25       30.53      3.75 o 
   4   8   6       13.19       18.70      2.43 o 
 -13   9   6        1.03        0.00      1.87 o 
 -12   9   6        1.58        0.22      1.81 o 
 -11   9   6        1.54        1.34      1.74 o 
 -10   9   6       12.51       13.45      2.08 o 
  -9   9   6       56.35       62.32      3.61 o 
  -8   9   6        9.61       10.83      1.93 o 
  -7   9   6        6.32        9.38      1.97 o 
  -6   9   6       36.01       34.59      2.98 o 
  -5   9   6       65.51       58.42      3.44 o 
  -4   9   6       53.01       60.47      8.87 o 
  -3   9   6       30.20       33.04      5.89 o 
  -2   9   6       32.04       24.95      2.42 o 
  -1   9   6        3.08        4.23      1.81 o 
   0   9   6       29.83       30.50      2.17 o 
   1   9   6       17.64       17.51      2.08 o 
   2   9   6        6.87        2.94      1.90 o 
 -12  10   6        9.96        7.43      2.15 o 
 -11  10   6       24.18       20.00      2.47 o 
 -10  10   6       10.13        8.40      2.09 o 
  -9  10   6        1.78        5.50      1.99 o 
  -8  10   6       27.72       30.29      2.71 o 
  -7  10   6        5.95        3.11      1.72 o 
  -6  10   6       11.06        7.76      1.99 o 
  -5  10   6       35.86       35.17      2.86 o 
  -4  10   6        9.08        4.00      1.83 o 
  -3  10   6        0.41        2.79      1.73 o 
  -2  10   6       28.39       35.12      2.84 o 
  -1  10   6       11.41       10.30      2.10 o 
   0  10   6       31.55       36.33      4.25 o 
 -10  11   6        0.27        1.96      1.81 o 
  -9  11   6       22.33       23.18      3.65 o 
  -8  11   6       19.59       19.34      2.54 o 
  -7  11   6        1.72        1.28      1.84 o 
  -6  11   6        0.18        0.36      1.90 o 
  -5  11   6       28.00       26.22      2.68 o 
  -4  11   6        2.46        0.00      3.23 o 
  -3  11   6        5.30        6.72      2.16 o 
  -2  11   6        2.50       11.19      4.46 o 
  -7  12   6        0.77        0.21      3.69 o 
  -6  12   6        1.21        0.00      1.82 o 
   6 -16   7       17.51       23.00      4.05 o 
   2 -15   7       15.84       19.82      2.26 o 
   3 -15   7        2.17        1.07      1.64 o 
   4 -15   7        8.77        7.63      1.82 o 
   5 -15   7        7.77        7.52      2.18 o 
   6 -15   7       46.93       45.08      2.69 o 
   7 -15   7       34.88       36.81      2.76 o 
   8 -15   7       16.19       15.05      3.43 o 
   9 -15   7        2.11        1.61      2.42 o 
  10 -15   7        0.10        0.00      2.08 o 
   0 -14   7        4.82        4.82      2.13 o 
   1 -14   7        6.08       10.57      1.76 o 
   2 -14   7        0.02        0.00      1.43 o 
   3 -14   7       32.63       27.89      2.69 o 
   4 -14   7      112.64      122.48      4.19 o 
   5 -14   7      217.37      227.84      6.09 o 
   6 -14   7        0.34        0.00      1.33 o 
   7 -14   7       28.05       30.01      2.70 o 
   8 -14   7       18.41       17.33      1.86 o 
   9 -14   7       28.12       37.64      2.37 o 
  10 -14   7        4.48        4.09      2.25 o 
  11 -14   7       16.48       21.68      2.76 o 
  -2 -13   7       60.00       57.31      3.82 o 
  -1 -13   7        0.45        0.81      3.90 o 
   0 -13   7        0.00        2.11      1.47 o 
   1 -13   7        0.21        2.21      1.37 o 
   2 -13   7        1.06        0.00      2.39 o 
   3 -13   7       25.10       29.84      2.09 o 
   4 -13   7       76.23       75.66      3.13 o 
   5 -13   7       17.23       16.39      1.78 o 
   6 -13   7        0.24        1.22      1.89 o 
   7 -13   7       69.84       81.18      3.32 o 
   8 -13   7        0.23        1.71      1.35 o 
   9 -13   7        0.33        0.00      1.32 o 
  10 -13   7        0.04        0.00      1.86 o 
  11 -13   7       24.98       24.33      6.92 o 
  12 -13   7       10.23       10.17      2.42 o 
  -4 -12   7        4.68        7.66      2.27 o 
  -3 -12   7        2.57        0.00      4.00 o 
  -2 -12   7        1.16        0.00      1.86 o 
  -1 -12   7       14.06       14.10      1.69 o 
   0 -12   7       34.34       34.82      2.19 o 
   1 -12   7        4.29        1.01      1.27 o 
   2 -12   7        0.74        0.00      1.20 o 
   3 -12   7        2.80        3.18      1.33 o 
   4 -12   7       35.34       32.73      2.06 o 
   5 -12   7       22.05       22.57      1.77 o 
   6 -12   7       15.75       15.65      2.22 o 
   7 -12   7      652.39      725.15     15.54 o 
   8 -12   7      190.52      175.39      4.88 o 
   9 -12   7      143.34      142.86      4.29 o 
  10 -12   7        2.57        0.10      2.60 o 
  11 -12   7        2.53        0.94      1.96 o 
  12 -12   7        7.96        6.83      2.22 o 
  13 -12   7        0.03        0.00      1.99 o 
  -5 -11   7        1.76        1.49      2.62 o 
  -4 -11   7        0.67        0.00      1.85 o 
  -3 -11   7       13.24        8.38      1.96 o 
  -2 -11   7       51.03       62.71      3.62 o 
  -1 -11   7       29.31       32.74      2.05 o 
   0 -11   7       70.04       56.17      2.60 o 
   1 -11   7       52.00       55.94      3.47 o 
   2 -11   7       70.62       77.72      3.04 o 
   3 -11   7        0.37        0.00      1.05 o 
   4 -11   7       16.97       18.95      1.60 o 
   5 -11   7        5.28        2.75      1.14 o 
   6 -11   7       20.65       21.68      1.70 o 
   7 -11   7       52.40       47.44      2.90 o 
   8 -11   7      111.65      113.36      3.63 o 
   9 -11   7      127.08      124.57      5.26 o 
  10 -11   7       57.68       45.94      3.29 o 
  11 -11   7        1.24        4.59      1.98 o 
  12 -11   7        0.25        0.00      1.68 o 
  13 -11   7        1.25        1.64      2.03 o 
  -6 -10   7        3.90        2.63      2.24 o 
  -5 -10   7       21.62       19.51      2.58 o 
  -4 -10   7       15.09       17.56      2.37 o 
  -3 -10   7       14.94       13.96      2.07 o 
  -2 -10   7        0.01        0.40      1.23 o 
  -1 -10   7       92.88       95.01      3.24 o 
   0 -10   7      196.34      206.00      5.28 o 
   1 -10   7       66.02       62.97      2.55 o 
   2 -10   7       41.24       43.23      4.32 o 
   3 -10   7        0.58        1.12      0.85 o 
   4 -10   7       44.77       32.62      2.68 o 
   5 -10   7       29.08       40.72      2.00 o 
   6 -10   7        0.00        0.00      1.65 o 
   7 -10   7      267.44      284.44      6.71 o 
   8 -10   7       16.13       13.83      1.37 o 
   9 -10   7      192.68      163.72      5.99 o 
  10 -10   7       32.94       25.68      2.62 o 
  11 -10   7        0.65        2.55      1.81 o 
  12 -10   7       10.27       11.40      2.91 o 
  13 -10   7        3.08        5.34      3.69 o 
  -7  -9   7        2.39        2.31      2.01 o 
  -6  -9   7        2.54        3.44      3.79 o 
  -5  -9   7       18.51       14.74      2.24 o 
  -4  -9   7        0.49        2.23      1.67 o 
  -3  -9   7       79.43       85.21      4.13 o 
  -2  -9   7       28.08       18.63      1.58 o 
  -1  -9   7      153.54      159.84      4.35 o 
   0  -9   7        4.57        5.14      1.34 o 
   1  -9   7       12.09       11.19      1.30 o 
   2  -9   7       26.54       20.26      1.91 o 
   3  -9   7       99.23       89.41      3.20 o 
   4  -9   7       26.29       24.81      1.66 o 
   5  -9   7        0.01        0.01      0.45 o 
   6  -9   7      222.21      221.22     36.00 o 
   7  -9   7        0.98        0.00      1.25 o 
   8  -9   7        2.72        4.82      1.70 o 
   9  -9   7       18.68       17.79      2.20 o 
  10  -9   7       12.85       10.96      1.98 o 
  11  -9   7       20.93       29.04      2.61 o 
  12  -9   7        9.67       10.93      3.42 o 
  13  -9   7       17.36       25.38      2.67 o 
  -8  -8   7       24.30       21.92      3.31 o 
  -7  -8   7       22.37       17.70      2.31 o 
  -6  -8   7        0.18        2.04      1.78 o 
  -5  -8   7        0.00        0.23      1.52 o 
  -4  -8   7       10.82       11.02      2.24 o 
  -3  -8   7       41.49       40.71      2.05 o 
  -2  -8   7      173.37      169.38      4.46 o 
  -1  -8   7        1.34        0.00      0.93 o 
   0  -8   7        2.26        3.54      0.96 o 
   1  -8   7       57.78       55.64      2.17 o 
   2  -8   7        0.04        0.62      0.79 o 
   3  -8   7        6.00       13.27      1.13 o 
   4  -8   7      138.61      159.49      4.64 o 
   5  -8   7       10.31        1.82      1.25 o 
   6  -8   7        1.43        1.59      0.61 o 
   7  -8   7       74.67       42.23      4.09 o 
   8  -8   7       11.83       14.69      2.33 o 
   9  -8   7      210.11      186.91      6.33 o 
  10  -8   7       32.53       28.56      2.44 o 
  11  -8   7       39.82       49.71      5.15 o 
  12  -8   7        2.47        0.60      1.63 o 
  13  -8   7        9.96        9.52      2.08 o 
  -9  -7   7        3.18        5.26      2.14 o 
  -8  -7   7        0.91        0.00      1.78 o 
  -7  -7   7        4.17        5.04      1.85 o 
  -6  -7   7        0.03        0.00      1.51 o 
  -5  -7   7       75.33       65.95      3.63 o 
  -4  -7   7        7.12        2.05      1.10 o 
  -3  -7   7       96.82      104.89      5.31 o 
  -2  -7   7       49.07       34.37      2.82 o 
  -1  -7   7       62.36       51.70      2.39 o 
   0  -7   7        6.67        5.05      1.02 o 
   1  -7   7       12.41       20.13      1.54 o 
   2  -7   7        0.01        2.55      0.77 o 
   3  -7   7       24.63       17.21      1.69 o 
   4  -7   7      440.01      537.56     13.85 o 
   5  -7   7       46.69       44.02      2.81 o 
   6  -7   7       77.00       63.83      2.33 o 
   7  -7   7        3.74       11.51      2.14 o 
   8  -7   7      435.17      444.79     13.83 o 
   9  -7   7       55.92       39.31      2.62 o 
  10  -7   7       21.47       15.80      2.03 o 
  11  -7   7       89.53       91.02      4.05 o 
  12  -7   7       67.45       76.15      4.00 o 
  13  -7   7       23.63       27.31      4.32 o 
 -10  -6   7        3.64        2.10      1.93 o 
  -9  -6   7        0.07        0.71      1.72 o 
  -8  -6   7        9.07       11.04      2.09 o 
  -7  -6   7       81.45       82.93      4.15 o 
  -6  -6   7       34.10       32.20      6.68 o 
  -5  -6   7       13.23        9.15      2.10 o 
  -4  -6   7        2.69        4.16      1.02 o 
  -3  -6   7       97.50       86.23      2.74 o 
  -2  -6   7       32.73       42.73      3.50 o 
  -1  -6   7       92.61       90.06      2.88 o 
   0  -6   7      238.08      258.05      5.79 o 
   1  -6   7        2.30        0.90      0.90 o 
   2  -6   7       43.83       52.58      1.80 o 
   3  -6   7      142.80      126.41      4.58 o 
   4  -6   7      444.76      443.85      9.35 o 
   5  -6   7      348.42      379.84      9.40 o 
   6  -6   7      485.71      486.58     11.87 o 
   7  -6   7        5.66        0.57      1.19 o 
   8  -6   7      734.76      700.09     25.17 o 
   9  -6   7      445.65      425.81     12.04 o 
  10  -6   7      323.20      307.38      9.25 o 
  11  -6   7        0.09        0.00      1.51 o 
  12  -6   7        1.11        0.00      2.49 o 
  13  -6   7       19.99       11.44      3.63 o 
 -10  -5   7        2.82        2.75      1.94 o 
  -9  -5   7        0.01        0.00      1.70 o 
  -8  -5   7        0.14        0.00      1.47 o 
  -7  -5   7      150.29      132.56      9.16 o 
  -6  -5   7      260.13      274.73     13.27 o 
  -5  -5   7       42.56       49.07      2.01 o 
  -4  -5   7       30.11       18.14      1.29 o 
  -3  -5   7     1951.51     2047.21     40.88 o 
  -2  -5   7       12.69       10.34      1.58 o 
  -1  -5   7       24.49       27.51      1.53 o 
   0  -5   7      276.54      308.02      9.90 o 
   1  -5   7       40.07       26.70      1.27 o 
   2  -5   7        0.85        1.17      0.57 o 
   3  -5   7      242.21      257.80      6.54 o 
   4  -5   7      468.43      536.34     11.05 o 
   5  -5   7       34.94       32.45      2.16 o 
   6  -5   7      232.14      234.49      7.04 o 
   7  -5   7       18.80       19.39      2.30 o 
   8  -5   7       22.40       20.05      2.45 o 
   9  -5   7       16.93       15.89      1.90 o 
  10  -5   7       23.58       16.75      1.94 o 
  11  -5   7      111.31      120.57      4.74 o 
  12  -5   7      119.89      135.00      8.57 o 
  13  -5   7        1.10        0.31      2.87 o 
 -11  -4   7        0.21        0.00      2.93 o 
 -10  -4   7        5.24        6.72      2.85 o 
  -9  -4   7        5.25        7.12      1.79 o 
  -8  -4   7       44.61       50.59      3.77 o 
  -7  -4   7      116.71      116.02      9.39 o 
  -6  -4   7       16.74       11.85      1.14 o 
  -5  -4   7       51.39       45.88      1.89 o 
  -4  -4   7       12.13       19.17      1.30 o 
  -3  -4   7     5173.47     5301.20    105.06 o 
  -2  -4   7        4.12        0.59      0.79 o 
  -1  -4   7       28.80       12.64      1.92 o 
   0  -4   7      225.19      183.93      4.26 o 
   1  -4   7       18.98        9.29      0.80 o 
   2  -4   7        4.86        3.44      0.66 o 
   3  -4   7       29.22       31.81      1.99 o 
   4  -4   7        7.88        5.00      1.12 o 
   5  -4   7      136.48      130.43      4.36 o 
   6  -4   7       39.02       29.76      2.03 o 
   7  -4   7      248.48      275.43     10.75 o 
   9  -4   7      204.96      197.58      8.09 o 
  10  -4   7        0.96        1.63      1.42 o 
  11  -4   7        0.55        0.00      2.45 o 
  12  -4   7        0.33        0.38      2.75 o 
 -12  -3   7        5.93        4.24      2.10 o 
 -11  -3   7       13.22       21.32      2.47 o 
 -10  -3   7       25.24       24.39      3.69 o 
  -9  -3   7       58.99       61.78      4.61 o 
  -8  -3   7      134.33      146.69      5.89 o 
  -7  -3   7       52.98       48.84      2.93 o 
  -6  -3   7      259.21      210.51      5.01 o 
  -5  -3   7       19.33       18.52      1.25 o 
  -4  -3   7       20.64       23.38      1.34 o 
  -3  -3   7      256.58      259.20      5.82 o 
  -2  -3   7      798.63      807.74     19.39 o 
  -1  -3   7      418.30      353.05     12.97 o 
   0  -3   7      844.70      819.17     19.55 o 
   1  -3   7      264.59      236.36      5.19 o 
   2  -3   7      894.18      914.85     18.37 o 
   3  -3   7      510.47      523.64     13.91 o 
   4  -3   7       20.50       25.11      1.76 o 
   5  -3   7        2.91        2.41      1.09 o 
   6  -3   7      110.79      126.29      4.41 o 
   7  -3   7        7.94        3.54      1.40 o 
   8  -3   7       92.08       91.51      3.83 o 
   9  -3   7      288.39      325.37     12.60 o 
  10  -3   7       45.38       44.80      4.67 o 
  11  -3   7       40.05       40.55      4.71 o 
  12  -3   7        1.50        0.00      2.91 o 
 -12  -2   7        0.02        0.00      2.56 o 
 -11  -2   7        2.21        3.43      1.76 o 
 -10  -2   7       11.02        8.76      3.48 o 
  -9  -2   7       10.89       11.72      1.92 o 
  -8  -2   7        4.57        5.48      1.65 o 
  -7  -2   7       17.56       11.09      1.17 o 
  -6  -2   7        2.01        2.04      0.91 o 
  -5  -2   7        0.32        0.00      1.07 o 
  -4  -2   7        8.20        5.21      1.97 o 
  -3  -2   7      981.04     1162.99     23.38 o 
  -2  -2   7      702.16      776.15     15.81 o 
  -1  -2   7      770.50      715.42     14.58 o 
   0  -2   7     1197.40     1202.53     28.34 o 
   1  -2   7      259.80      342.39      8.70 o 
   2  -2   7       44.32       23.70      1.75 o 
   3  -2   7       15.46        6.52      1.11 o 
   4  -2   7      128.22      137.94      4.55 o 
   5  -2   7       42.20       52.37      2.96 o 
   6  -2   7       27.12       21.02      1.81 o 
   7  -2   7       62.62       55.89      4.40 o 
   8  -2   7       66.63       73.43      4.92 o 
   9  -2   7      121.03      141.15      5.15 o 
  10  -2   7       28.18       25.75      4.05 o 
  11  -2   7       20.72       21.69      3.94 o 
  12  -2   7        0.69        1.80      2.95 o 
 -12  -1   7        0.21        1.30      2.72 o 
 -11  -1   7       22.15       26.24      3.75 o 
 -10  -1   7       13.93       12.84      2.93 o 
  -9  -1   7      130.91      129.56      4.77 o 
  -8  -1   7       18.28       22.07      1.46 o 
  -7  -1   7       20.64       21.71      1.39 o 
  -6  -1   7      153.17      126.04      4.00 o 
  -5  -1   7      175.95      176.92      4.26 o 
  -4  -1   7        0.71        1.18      0.80 o 
  -3  -1   7      922.96      897.81     18.18 o 
  -2  -1   7      164.03      140.41      4.34 o 
  -1  -1   7      823.07      810.19     16.41 o 
   0  -1   7      633.92      614.58     15.31 o 
   1  -1   7      398.89      495.45     10.20 o 
   2  -1   7     1315.52     1455.87     29.02 o 
   3  -1   7       59.08       58.69      1.69 o 
   4  -1   7       10.11       16.30      1.21 o 
   5  -1   7       24.98       27.19      2.39 o 
   6  -1   7        7.02        8.58      2.07 o 
   7  -1   7      129.22      155.43      5.34 o 
   8  -1   7       28.71       23.95      2.11 o 
   9  -1   7       20.03       30.34      4.28 o 
  10  -1   7        0.59        0.00      2.79 o 
  11  -1   7       34.43       38.71      5.16 o 
 -13   0   7        3.88        3.33      3.14 o 
 -12   0   7        1.62        0.31      2.49 o 
 -11   0   7        0.12        0.00      1.99 o 
 -10   0   7       97.27      106.81      6.20 o 
  -9   0   7       37.54       32.07      3.50 o 
  -8   0   7       38.91       31.86      1.86 o 
  -7   0   7       41.99       42.60      4.76 o 
  -6   0   7       99.16      109.17      3.03 o 
  -5   0   7      243.14      207.53      4.81 o 
  -4   0   7       50.69       43.74      1.75 o 
  -3   0   7       10.61        5.35      1.25 o 
  -2   0   7      696.49      750.21     15.20 o 
  -1   0   7      134.33      122.48      2.97 o 
   0   0   7      393.07      461.70      9.55 o 
   1   0   7       49.34       33.02      1.32 o 
   2   0   7      198.43      203.55      4.57 o 
   3   0   7        0.31        0.05      0.57 o 
   4   0   7        2.31        0.00      0.64 o 
   5   0   7       70.08       85.71      2.55 o 
   6   0   7      399.78      389.86     11.78 o 
   7   0   7       78.06       86.73      3.89 o 
   8   0   7        0.09        0.00      2.37 o 
   9   0   7       58.30       64.46      5.70 o 
  10   0   7       13.62       16.03      3.86 o 
  11   0   7        0.01        1.61      3.14 o 
 -13   1   7       25.60       35.19      4.28 o 
 -12   1   7       83.11       94.76      6.08 o 
 -11   1   7       30.61       20.66      3.18 o 
 -10   1   7       27.85       24.33      3.18 o 
  -9   1   7      107.06      103.71      3.89 o 
  -8   1   7       54.96       51.19      4.67 o 
  -7   1   7        5.58        3.55      1.30 o 
  -6   1   7        1.25        0.68      0.87 o 
  -5   1   7      165.91      167.20      4.85 o 
  -4   1   7        4.46        2.93      1.15 o 
  -3   1   7       97.04      126.52      3.14 o 
  -2   1   7       34.83       42.07      2.05 o 
  -1   1   7       88.84       70.59      2.66 o 
   0   1   7      351.95      358.97      7.63 o 
   1   1   7       81.64       89.63      2.48 o 
   2   1   7       34.12       41.13      1.62 o 
   3   1   7        1.66        3.50      0.78 o 
   4   1   7       29.98       25.44      1.46 o 
   5   1   7      149.73      138.95      7.15 o 
   6   1   7      676.72      671.32     18.05 o 
   7   1   7        6.63       10.94      1.76 o 
   8   1   7       53.48       65.07      6.04 o 
   9   1   7        1.66        4.32      3.02 o 
  10   1   7        0.00        1.22      3.06 o 
 -13   2   7        1.05        0.00      2.83 o 
 -12   2   7       66.86       61.02      5.01 o 
 -11   2   7       16.04       18.36      3.21 o 
 -10   2   7       48.65       47.11      2.80 o 
  -9   2   7      123.23      114.31      5.49 o 
  -8   2   7       32.26       30.70      2.23 o 
  -7   2   7       29.49       32.15      2.20 o 
  -6   2   7       32.63       46.52      2.48 o 
  -5   2   7     2049.55     2117.21     49.89 o 
  -4   2   7        2.76        0.31      1.03 o 
  -3   2   7      310.36      309.69      8.10 o 
  -2   2   7       50.56       63.70      2.47 o 
  -1   2   7       87.75      103.80      2.77 o 
   0   2   7      604.07      678.35     13.95 o 
   1   2   7       30.64       19.20      1.20 o 
   2   2   7       26.53       30.98      1.98 o 
   3   2   7       23.22       21.27      1.99 o 
   4   2   7        0.62        0.00      0.86 o 
   5   2   7       39.63       56.32      3.11 o 
   6   2   7        3.10        1.20      1.50 o 
   7   2   7        0.14        0.00      2.72 o 
   8   2   7        6.34        5.09      2.98 o 
   9   2   7        1.77        0.00      2.87 o 
 -13   3   7       43.22       41.62      4.51 o 
 -12   3   7       24.18       21.31      3.60 o 
 -11   3   7        0.11        0.00      2.07 o 
 -10   3   7       64.75       70.22      3.38 o 
  -9   3   7       28.96       29.64      2.37 o 
  -8   3   7       64.07       52.79      4.09 o 
  -7   3   7      429.78      479.97     12.32 o 
  -6   3   7      206.53      247.98      6.99 o 
  -5   3   7       41.34       34.21      2.19 o 
  -4   3   7      106.02      107.86      3.80 o 
  -3   3   7        1.45        2.80      0.60 o 
  -2   3   7      204.94      212.50      4.86 o 
  -1   3   7        0.81        0.03      0.76 o 
   0   3   7       25.57       25.74      1.40 o 
   1   3   7       46.39       44.72      2.61 o 
   2   3   7       48.54       41.99      1.93 o 
   3   3   7       17.83       20.77      1.45 o 
   4   3   7       90.75      104.01      3.20 o 
   5   3   7       13.66       14.65      4.65 o 
   6   3   7      248.74      249.46     12.28 o 
   7   3   7        2.28        0.00      2.83 o 
   8   3   7        1.62        0.73      3.21 o 
 -13   4   7       26.50       24.02      3.60 o 
 -12   4   7       89.48       97.13      6.27 o 
 -11   4   7       21.71       15.92      2.19 o 
 -10   4   7        6.08       12.53      1.99 o 
  -9   4   7       51.29       53.41      3.06 o 
  -8   4   7       10.32        6.61      1.95 o 
  -7   4   7        1.52        1.14      1.41 o 
  -6   4   7       55.73       65.93      6.33 o 
  -5   4   7       40.10       42.92      2.45 o 
  -4   4   7       78.07      105.24      3.77 o 
  -3   4   7       55.43       53.97      2.35 o 
  -2   4   7      127.35      143.44      4.35 o 
  -1   4   7      212.67      181.68      4.45 o 
   0   4   7        9.52        8.18      1.12 o 
   1   4   7       84.67       87.55      2.85 o 
   2   4   7       23.92       29.89      1.84 o 
   3   4   7       20.67       23.36      1.61 o 
   4   4   7       17.48       20.36      1.58 o 
   5   4   7        0.16        2.16      2.31 o 
   6   4   7        2.86        1.15      3.06 o 
   7   4   7        2.01        2.07      3.06 o 
 -13   5   7        0.01        1.07      2.41 o 
 -12   5   7       16.73       14.48      2.23 o 
 -11   5   7      179.51      165.31      5.69 o 
 -10   5   7      218.13      236.70      7.21 o 
  -9   5   7        1.24        0.00      2.08 o 
  -8   5   7       55.08       55.30      3.06 o 
  -7   5   7      138.93      140.55      4.83 o 
  -6   5   7       97.18      111.33      4.25 o 
  -5   5   7      436.22      448.39     11.75 o 
  -4   5   7        9.32        8.68      1.91 o 
  -3   5   7       58.36       29.46      3.10 o 
  -2   5   7        1.12        0.66      0.93 o 
  -1   5   7       60.15       53.59      2.31 o 
   0   5   7        0.32        0.18      1.06 o 
   1   5   7      389.19      407.56      9.08 o 
   2   5   7        0.43        0.00      1.12 o 
   3   5   7        8.64       11.81      1.48 o 
   4   5   7        5.75        9.37      1.42 o 
   5   5   7       17.52       20.81      3.86 o 
   6   5   7       34.27       30.49      4.36 o 
 -13   6   7       21.26       23.18      3.63 o 
 -12   6   7        1.74        0.98      1.88 o 
 -11   6   7       47.25       54.25      3.35 o 
 -10   6   7        8.43       17.39      2.54 o 
  -9   6   7        7.00        4.51      2.05 o 
  -8   6   7        5.46        4.80      1.65 o 
  -7   6   7        1.62        0.73      1.53 o 
  -6   6   7        4.55        4.40      1.60 o 
  -5   6   7        0.09        0.00      1.51 o 
  -4   6   7       79.84       69.63      3.45 o 
  -3   6   7      706.96      693.71     17.40 o 
  -2   6   7        0.01        0.59      1.16 o 
  -1   6   7      163.48      140.30      3.99 o 
   0   6   7      373.39      367.98      8.39 o 
   1   6   7      121.51      125.42      3.85 o 
   2   6   7       49.03       56.90      2.62 o 
   3   6   7       34.51       30.37      2.03 o 
   4   6   7        1.07        0.00      2.79 o 
   5   6   7        5.87       12.78      3.67 o 
 -13   7   7        0.93        1.53      1.96 o 
 -12   7   7        1.86        2.75      1.85 o 
 -11   7   7       26.38       28.93      2.67 o 
 -10   7   7      151.45      127.72      4.96 o 
  -9   7   7       39.71       35.42      2.89 o 
  -8   7   7        2.02        0.00      1.71 o 
  -7   7   7      139.65      159.45      5.57 o 
  -6   7   7       86.95       89.04      4.00 o 
  -5   7   7      147.81      145.69      5.23 o 
  -4   7   7      125.54      130.35      4.87 o 
  -3   7   7        8.79        9.66      1.97 o 
  -2   7   7        5.42        5.93      1.75 o 
  -1   7   7       40.38       48.18      2.45 o 
   0   7   7        0.33        0.00      1.20 o 
   1   7   7       52.06       55.31      2.74 o 
   2   7   7       95.05       87.57      3.33 o 
   3   7   7       38.41       55.00      2.84 o 
   4   7   7        1.89        2.72      3.14 o 
 -12   8   7        0.93        0.00      1.77 o 
 -11   8   7        7.07        4.15      1.90 o 
 -10   8   7        7.01        7.35      2.12 o 
  -9   8   7        6.18        5.34      3.88 o 
  -8   8   7        7.01        5.62      1.84 o 
  -7   8   7        5.83        5.84      2.05 o 
  -6   8   7       20.24       10.79      1.93 o 
  -5   8   7       49.64       52.32      6.62 o 
  -4   8   7      147.87      142.38      7.27 o 
  -3   8   7       88.63       91.29     11.32 o 
  -2   8   7       75.29       71.95      3.60 o 
  -1   8   7       12.33       10.22      1.93 o 
   0   8   7       14.61       10.55      1.96 o 
   1   8   7        0.03        1.68      1.45 o 
   2   8   7       10.07        9.71      1.70 o 
   3   8   7        0.73        1.53      1.81 o 
 -12   9   7        6.91        7.51      2.06 o 
 -11   9   7        0.11        1.38      1.87 o 
 -10   9   7        3.36        2.69      1.94 o 
  -9   9   7        9.46        6.96      2.04 o 
  -8   9   7       14.09       13.81      4.32 o 
  -7   9   7        0.12        0.76      1.69 o 
  -6   9   7        2.60        0.48      2.58 o 
  -5   9   7       12.98       17.98      2.32 o 
  -4   9   7       32.04       22.48      2.44 o 
  -3   9   7        0.08        1.01      2.56 o 
  -2   9   7        4.09        1.30      1.74 o 
  -1   9   7       39.18       37.69      2.88 o 
   0   9   7       22.00       25.39      2.77 o 
   1   9   7        1.01        0.00      1.73 o 
 -11  10   7       40.16       38.08      3.11 o 
 -10  10   7        6.49        2.44      2.16 o 
  -9  10   7        0.47        0.00      1.82 o 
  -8  10   7       34.92       41.88      3.15 o 
  -7  10   7        8.98       14.92      2.34 o 
  -6  10   7       18.37       35.41      2.97 o 
  -5  10   7        4.92        7.77      2.02 o 
  -4  10   7        3.73        2.86      1.80 o 
  -3  10   7        8.98        6.16      2.09 o 
  -2  10   7       38.42       42.86      3.14 o 
  -1  10   7       21.36       23.54      2.65 o 
  -9  11   7        7.07        9.63      2.22 o 
  -8  11   7        0.35        2.23      1.98 o 
  -7  11   7        6.08        5.02      2.13 o 
  -6  11   7        1.93        0.58      1.97 o 
  -5  11   7        6.83        2.61      2.02 o 
  -4  11   7        4.88        0.00      3.25 o 
   2 -15   8        4.27        2.83      1.67 o 
   3 -15   8       12.00       11.74      1.95 o 
   4 -15   8      103.39      107.09      4.05 o 
   5 -15   8       52.01       44.15      2.67 o 
   6 -15   8        2.95        3.02      1.57 o 
   7 -15   8        2.91        0.00      1.44 o 
   8 -15   8       12.18       14.74      2.97 o 
   9 -15   8        3.75        0.00      1.88 o 
  10 -15   8        2.23        0.75      3.71 o 
   0 -14   8        4.23        8.09      2.30 o 
   1 -14   8        1.53        0.00      1.40 o 
   2 -14   8        9.06       13.68      2.96 o 
   3 -14   8        9.69       11.44      1.77 o 
   4 -14   8      148.06      158.42      4.82 o 
   5 -14   8       21.70       26.51      2.15 o 
   6 -14   8        1.32        1.55      1.44 o 
   7 -14   8       40.96       42.44      2.51 o 
   8 -14   8       32.74       33.48      2.30 o 
   9 -14   8        5.33        6.19      2.12 o 
  10 -14   8        1.70        1.95      2.00 o 
  11 -14   8        0.17        3.00      2.12 o 
  -2 -13   8        2.70        1.66      3.69 o 
  -1 -13   8        1.63        0.92      2.95 o 
   0 -13   8        0.02        1.18      1.39 o 
   1 -13   8       28.20       31.41      2.39 o 
   2 -13   8        4.92        2.66      1.64 o 
   3 -13   8        0.22        0.09      1.35 o 
   4 -13   8       39.48       41.06      2.38 o 
   5 -13   8       32.72       29.51      2.09 o 
   6 -13   8       45.27       47.20      2.63 o 
   7 -13   8        3.39        0.00      1.33 o 
   8 -13   8       57.17       53.88      4.23 o 
   9 -13   8       33.48       33.01      2.99 o 
  10 -13   8        4.50        4.31      2.09 o 
  11 -13   8       47.31       39.98      6.73 o 
  12 -13   8       11.72       14.02      2.61 o 
  -4 -12   8        0.07        1.39      3.69 o 
  -3 -12   8        6.38        6.81      2.22 o 
  -2 -12   8       13.41        9.02      2.15 o 
  -1 -12   8        1.66        2.94      1.39 o 
   0 -12   8        0.44        0.44      1.34 o 
   1 -12   8        0.04        0.61      1.26 o 
   2 -12   8        6.14        5.18      1.41 o 
   3 -12   8       69.50       69.80      2.89 o 
   4 -12   8       13.30       16.39      1.68 o 
   5 -12   8       33.49       37.93      4.12 o 
   6 -12   8       34.04       57.29      2.65 o 
   7 -12   8       70.23       79.25      3.37 o 
   8 -12   8       96.24       87.81      4.51 o 
   9 -12   8      106.16      100.03      4.70 o 
  10 -12   8       11.76        8.95      2.14 o 
  11 -12   8        2.92        6.09      2.77 o 
  12 -12   8        1.97        3.25      2.10 o 
  -5 -11   8       11.30       15.21      3.16 o 
  -4 -11   8       11.39        9.30      2.24 o 
  -3 -11   8        3.91        2.33      1.79 o 
  -2 -11   8        6.46        2.92      1.82 o 
  -1 -11   8       40.25       41.80      2.30 o 
   0 -11   8       84.98       61.65      2.62 o 
   1 -11   8       14.36       13.62      1.99 o 
   2 -11   8      157.70      162.24      5.45 o 
   3 -11   8       62.82       55.87      2.57 o 
   4 -11   8       31.14       30.08      1.85 o 
   5 -11   8        1.63        7.41      1.30 o 
   6 -11   8        5.46        7.16      1.30 o 
   7 -11   8      264.86      253.96      6.20 o 
   8 -11   8      357.47      372.03     11.20 o 
   9 -11   8      214.82      198.28     12.28 o 
  10 -11   8        7.63       10.77      2.18 o 
  11 -11   8        6.22        4.29      2.79 o 
  12 -11   8        8.87        5.21      2.01 o 
  13 -11   8        0.05        0.00      1.84 o 
  -6 -10   8        9.31        6.76      2.12 o 
  -5 -10   8        0.83        2.82      3.25 o 
  -4 -10   8        4.57        1.77      1.88 o 
  -3 -10   8       19.17       13.94      2.21 o 
  -2 -10   8        5.03        3.53      1.21 o 
  -1 -10   8        7.58        6.14      1.32 o 
   0 -10   8      303.93      319.61      7.51 o 
   1 -10   8      118.32      129.46      3.83 o 
   2 -10   8      191.60      195.57      5.07 o 
   3 -10   8      119.99      113.86      5.50 o 
   4 -10   8       23.35       28.61      1.90 o 
   5 -10   8      194.99      199.02      4.99 o 
   6 -10   8      187.51      187.67      4.81 o 
   7 -10   8        1.74        1.22      1.57 o 
   8 -10   8        6.56        5.39      1.91 o 
   9 -10   8       11.90       17.79      2.37 o 
  10 -10   8        0.89        0.69      1.78 o 
  11 -10   8        1.56        0.23      2.66 o 
  12 -10   8        1.11        0.14      1.80 o 
  13 -10   8       27.45       30.65      2.94 o 
  -7  -9   8        1.40        0.00      1.87 o 
  -6  -9   8       10.93       10.29      2.24 o 
  -5  -9   8       14.42       13.90      2.24 o 
  -4  -9   8       11.27       14.64      2.12 o 
  -3  -9   8      105.22       96.67      3.26 o 
  -2  -9   8      107.99       82.04      2.99 o 
  -1  -9   8        8.85        5.20      1.28 o 
   0  -9   8       14.13        8.14      1.30 o 
   1  -9   8       43.05       49.79      3.44 o 
   2  -9   8       60.54       51.48      2.29 o 
   3  -9   8      109.30       95.83      3.24 o 
   4  -9   8        0.47        0.05      0.76 o 
   6  -9   8       38.46       27.85      2.75 o 
   7  -9   8       14.22       11.28      1.77 o 
   8  -9   8       55.42       62.54      4.57 o 
   9  -9   8        5.23        8.01      3.46 o 
  10  -9   8        0.52        0.00      1.62 o 
  11  -9   8        4.53        8.23      1.99 o 
  12  -9   8        2.15        0.00      1.76 o 
  13  -9   8        5.77        7.03      2.04 o 
  -8  -8   8        0.21        0.00      1.72 o 
  -7  -8   8       10.23       15.97      2.72 o 
  -6  -8   8       17.40       17.52      3.04 o 
  -5  -8   8       22.92       22.30      2.39 o 
  -4  -8   8        0.00        3.35      1.74 o 
  -3  -8   8       53.43       59.46      2.49 o 
  -2  -8   8       23.65       21.99      1.67 o 
  -1  -8   8       86.18       98.55      3.19 o 
   0  -8   8      117.87      134.62      3.74 o 
   1  -8   8       19.13       18.94      1.33 o 
   2  -8   8       43.06       58.45      2.23 o 
   3  -8   8      651.25      698.18     14.53 o 
   4  -8   8       12.30        5.47      1.31 o 
   5  -8   8        6.24        1.57      0.95 o 
   6  -8   8        3.65        1.38      1.59 o 
   7  -8   8       17.95       11.01      4.13 o 
   8  -8   8       37.33       35.71      2.65 o 
   9  -8   8       11.60        3.81      1.72 o 
  10  -8   8      103.50      110.16      5.85 o 
  11  -8   8        6.07        4.16      1.83 o 
  12  -8   8        4.53        3.58      3.75 o 
  13  -8   8        3.94        8.26      3.56 o 
  -9  -7   8        1.75        2.18      1.89 o 
  -8  -7   8        2.12        2.06      1.93 o 
  -7  -7   8       77.21       78.88      8.03 o 
  -6  -7   8       29.40       31.75      2.70 o 
  -5  -7   8        2.71        4.99      1.71 o 
  -4  -7   8       23.18       15.85      1.48 o 
  -3  -7   8      223.44      244.52      5.92 o 
  -2  -7   8       76.06       78.31      2.75 o 
  -1  -7   8       12.40       13.03      1.59 o 
   0  -7   8        9.90        8.56      1.06 o 
   1  -7   8        2.59        0.72      0.76 o 
   2  -7   8        5.37        6.09      0.98 o 
   3  -7   8       33.79       44.87      6.52 o 
   4  -7   8      520.33      566.46     14.56 o 
   5  -7   8        9.52       10.69      0.89 o 
   6  -7   8       95.57       77.35      4.40 o 
   7  -7   8        1.03        0.00      0.58 o 
   8  -7   8      129.88      129.62      4.85 o 
   9  -7   8       26.79       39.56      2.72 o 
  10  -7   8       62.89       74.12      9.75 o 
  11  -7   8        0.03        0.00      1.60 o 
  12  -7   8        1.43        0.00      1.69 o 
  13  -7   8        1.63        2.75      3.29 o 
  -9  -6   8        0.02        0.06      1.78 o 
  -8  -6   8        0.08        1.41      1.70 o 
  -7  -6   8       23.37       14.77      2.16 o 
  -6  -6   8       22.12       24.65      2.35 o 
  -5  -6   8      330.14      357.15     21.08 o 
  -4  -6   8      398.60      406.61      9.02 o 
  -3  -6   8     1073.76     1037.45     21.17 o 
  -2  -6   8       23.55       21.83      1.64 o 
  -1  -6   8       29.09       33.44      1.72 o 
   0  -6   8      107.22       98.56      3.77 o 
   1  -6   8       53.24       52.43      1.96 o 
   2  -6   8       45.20       45.68      1.74 o 
   3  -6   8       17.13       26.89      2.92 o 
   4  -6   8      316.37      346.04      8.84 o 
   5  -6   8       20.13       18.36      1.69 o 
   6  -6   8       36.84       46.73      7.50 o 
   7  -6   8      190.65      164.84      7.42 o 
   8  -6   8       61.63       45.77      2.77 o 
   9  -6   8       93.56       96.57      4.21 o 
  10  -6   8        0.08        1.08      1.49 o 
  11  -6   8       28.14       24.17      4.11 o 
  12  -6   8       15.42       10.52      3.40 o 
  13  -6   8       17.80       15.30      4.02 o 
 -10  -5   8       20.58       17.92      2.52 o 
  -9  -5   8        1.30        0.00      1.68 o 
  -8  -5   8       18.13       28.09      2.54 o 
  -7  -5   8       66.98       80.22      4.95 o 
  -6  -5   8        1.01        5.04      1.69 o 
  -5  -5   8      102.66      124.58      3.69 o 
  -4  -5   8      350.87      408.19      8.95 o 
  -3  -5   8      485.00      520.65     13.87 o 
  -2  -5   8       15.47       17.91      1.29 o 
  -1  -5   8       69.28       56.91      2.08 o 
   0  -5   8       29.07       30.80      1.49 o 
   1  -5   8      266.89      265.95      5.90 o 
   2  -5   8       38.61       40.13      1.57 o 
   3  -5   8       65.21       60.82      2.04 o 
   4  -5   8       59.80       59.12      2.81 o 
   5  -5   8       93.18      108.31      4.11 o 
   6  -5   8      340.97      378.04     10.68 o 
   7  -5   8      245.83      231.81      7.22 o 
   8  -5   8      246.68      271.11      8.27 o 
   9  -5   8       81.37       91.19      3.91 o 
  10  -5   8       14.47        8.50      1.75 o 
  11  -5   8        0.05        1.56      1.65 o 
  12  -5   8        1.51        4.40      3.14 o 
 -11  -4   8       11.88       13.52      2.45 o 
 -10  -4   8        5.73        4.83      2.20 o 
  -9  -4   8        6.44        4.16      2.33 o 
  -8  -4   8        3.14        5.28      1.77 o 
  -7  -4   8      127.39      107.80      8.99 o 
  -6  -4   8      136.52      150.21      4.05 o 
  -5  -4   8        7.11       10.45      1.52 o 
  -4  -4   8      175.93      187.19      4.61 o 
  -3  -4   8      481.25      489.27     10.40 o 
  -2  -4   8        4.01        6.54      1.16 o 
  -1  -4   8        8.55        9.87      0.97 o 
   0  -4   8        1.80        0.00      0.60 o 
   1  -4   8      130.70      127.29      3.18 o 
   2  -4   8       12.95        8.43      1.09 o 
   3  -4   8      789.46      809.87     21.13 o 
   4  -4   8      697.14      741.51     19.52 o 
   5  -4   8       21.54       27.82      2.00 o 
   6  -4   8        4.43        4.06      1.31 o 
   7  -4   8      396.62      407.74     11.55 o 
   8  -4   8      324.51      292.75      8.78 o 
   9  -4   8       12.10        6.61      1.60 o 
  10  -4   8        7.58        5.51      2.66 o 
  11  -4   8        5.67        2.37      2.95 o 
  12  -4   8        3.97        7.50      3.21 o 
 -11  -3   8        0.89        2.45      2.60 o 
 -10  -3   8      139.66      136.99      6.41 o 
  -9  -3   8        0.01        1.02      1.54 o 
  -8  -3   8      182.95      197.37      9.66 o 
  -7  -3   8        8.00        8.71      1.70 o 
  -6  -3   8       95.61      124.76      3.52 o 
  -5  -3   8       80.52       76.97      2.60 o 
  -4  -3   8      318.71      287.07      6.47 o 
  -3  -3   8      609.63      697.35     14.37 o 
  -2  -3   8       34.06       28.20      1.45 o 
  -1  -3   8        4.96        3.84      1.09 o 
   0  -3   8        0.00        0.00      1.26 o 
   1  -3   8      845.07      805.08     39.42 o 
   2  -3   8      727.61      656.16     13.39 o 
   3  -3   8       77.24       93.97      3.57 o 
   4  -3   8        1.34        0.90      1.07 o 
   5  -3   8        2.18        0.00      1.10 o 
   6  -3   8        0.05        0.59      1.61 o 
   7  -3   8      113.56       94.28      4.74 o 
   8  -3   8       61.51       57.90      3.21 o 
   9  -3   8        0.79        0.62      1.45 o 
  10  -3   8        5.95        5.51      2.75 o 
  11  -3   8       54.22       49.39      5.32 o 
  12  -3   8        0.44        2.30      2.95 o 
 -12  -2   8        1.35        0.00      2.75 o 
 -11  -2   8       27.08       22.30      3.56 o 
 -10  -2   8       17.59       11.09      2.72 o 
  -9  -2   8       18.42       15.10      1.96 o 
  -8  -2   8      197.19      219.68     10.98 o 
  -7  -2   8      381.77      342.21      7.67 o 
  -6  -2   8        2.25        3.03      1.04 o 
  -5  -2   8       15.73       11.67      1.55 o 
  -4  -2   8        8.69        6.56      1.20 o 
  -3  -2   8        7.37       11.20      2.01 o 
  -2  -2   8       23.33       13.79      1.38 o 
   0  -2   8       28.66       24.80      1.73 o 
   1  -2   8      100.13      101.45      2.67 o 
   2  -2   8     1184.01     1358.90     27.09 o 
   3  -2   8      129.26      149.93      4.85 o 
   4  -2   8       52.69       51.70      2.61 o 
   5  -2   8      245.18      228.54      6.95 o 
   6  -2   8      558.03      555.99     15.04 o 
   7  -2   8        9.81       10.83      1.73 o 
   8  -2   8      126.92      116.38      4.60 o 
   9  -2   8       31.69       32.94      2.53 o 
  10  -2   8        0.82        0.00      2.91 o 
  11  -2   8       12.04       22.53      4.09 o 
 -12  -1   8        4.87        3.94      2.72 o 
 -11  -1   8       10.76       11.40      2.83 o 
 -10  -1   8        1.36        0.00      2.30 o 
  -9  -1   8       77.87       85.80      5.66 o 
  -8  -1   8       99.76      107.43      3.87 o 
  -7  -1   8      119.60      123.49      3.82 o 
  -6  -1   8        4.46        2.36      0.71 o 
  -5  -1   8      109.95      103.42      2.97 o 
  -4  -1   8       65.88       57.50      2.10 o 
  -3  -1   8       56.36       66.82      2.22 o 
  -2  -1   8      171.14      161.74      3.91 o 
  -1  -1   8      398.37      379.29     10.33 o 
   0  -1   8      799.83      776.58     22.19 o 
   1  -1   8        5.18        3.17      1.07 o 
   2  -1   8      316.80      284.35      6.16 o 
   3  -1   8        3.60        4.45      0.58 o 
   4  -1   8      251.79      238.56      7.15 o 
   5  -1   8      174.91      151.14      5.16 o 
   6  -1   8      222.12      236.77      7.31 o 
   7  -1   8        1.23        3.44      1.48 o 
   8  -1   8        6.42        6.24      1.80 o 
   9  -1   8       18.91       18.52      3.79 o 
  10  -1   8        0.20        0.08      3.10 o 
  11  -1   8        3.45        6.66      3.40 o 
 -12   0   8        0.51        1.64      2.60 o 
 -11   0   8        5.29        6.66      2.64 o 
 -10   0   8      222.97      225.85     10.02 o 
  -9   0   8       26.92       20.85      3.02 o 
  -8   0   8      208.61      225.58      6.63 o 
  -7   0   8       10.17        4.38      1.38 o 
  -6   0   8      142.98      141.80      3.68 o 
  -5   0   8        9.28       10.49      1.00 o 
  -4   0   8      159.42      148.27      3.72 o 
  -3   0   8     1110.75     1026.17     20.76 o 
  -2   0   8      459.42      421.89      8.91 o 
  -1   0   8       57.14       39.57      3.21 o 
   0   0   8     1451.44     1621.50     32.35 o 
   1   0   8      198.48      227.37      5.11 o 
   2   0   8      214.34      232.69      5.23 o 
   3   0   8       64.80       59.11      1.93 o 
   4   0   8       12.71        7.00      1.45 o 
   5   0   8      152.32      142.79      5.10 o 
   6   0   8        3.27        2.27      1.64 o 
   7   0   8        1.14        0.98      1.46 o 
   8   0   8        8.51        4.28      2.83 o 
   9   0   8        7.52        8.49      3.29 o 
  10   0   8        0.99        5.66      3.29 o 
 -13   1   8       25.55       26.01      4.05 o 
 -12   1   8        0.65        4.90      2.79 o 
 -11   1   8       14.83       13.16      2.98 o 
 -10   1   8        1.28        1.22      2.18 o 
  -9   1   8       14.18       10.63      1.78 o 
  -8   1   8       12.81       12.54      1.81 o 
  -7   1   8       37.12       31.79      2.20 o 
  -6   1   8      384.20      365.04     17.37 o 
  -5   1   8       26.43       41.32      2.49 o 
  -4   1   8      200.03      187.54      5.49 o 
  -3   1   8      261.93      252.01      5.93 o 
  -2   1   8      330.06      333.22      9.15 o 
  -1   1   8      122.99      110.67      8.66 o 
   0   1   8        3.20        1.81      0.73 o 
   1   1   8       16.05       21.07      1.20 o 
   2   1   8       48.57       51.46      2.34 o 
   3   1   8       92.43       83.35      3.24 o 
   4   1   8      109.56      104.70      4.17 o 
   5   1   8      159.72      142.27      5.28 o 
   6   1   8      102.80      110.04      4.74 o 
   7   1   8        6.28        4.03      1.89 o 
   8   1   8        0.58        0.00      2.60 o 
   9   1   8        0.50        0.00      3.21 o 
 -13   2   8       48.96       29.65      3.94 o 
 -12   2   8       30.86       27.31      3.71 o 
 -11   2   8       13.65       12.82      2.98 o 
 -10   2   8       58.25       58.81      3.18 o 
  -9   2   8        0.19        0.15      1.53 o 
  -8   2   8       64.57       74.70      3.44 o 
  -7   2   8       18.05       18.67      2.22 o 
  -6   2   8       30.88       24.11      2.00 o 
  -5   2   8      175.78      194.89      5.77 o 
  -4   2   8       48.06       52.94      2.60 o 
  -3   2   8       68.86       72.46      2.91 o 
  -2   2   8       63.15       55.12      2.17 o 
  -1   2   8      102.78      130.34      3.33 o 
   0   2   8        0.25        0.24      0.82 o 
   1   2   8       38.99       36.46      1.72 o 
   2   2   8        9.55        4.37      0.96 o 
   3   2   8       73.71       77.35      2.59 o 
   4   2   8        7.10        7.03      1.65 o 
   5   2   8       34.86       27.38      2.42 o 
   6   2   8       87.44       80.71      3.95 o 
   7   2   8       19.00       23.30      4.02 o 
   8   2   8        0.17        0.00      3.06 o 
 -13   3   8        0.36        0.00      2.52 o 
 -12   3   8       16.74       25.75      3.71 o 
 -11   3   8        8.09       10.06      2.79 o 
 -10   3   8        1.42        0.11      2.30 o 
  -9   3   8        3.02        1.82      1.65 o 
  -8   3   8       10.11       14.27      2.79 o 
  -7   3   8       95.68      102.15      4.00 o 
  -6   3   8      102.31      107.11      3.94 o 
  -5   3   8       63.47       73.01      3.18 o 
  -4   3   8       16.44       19.32      1.79 o 
  -3   3   8        5.56        2.13      2.98 o 
  -2   3   8       42.60       41.65      1.98 o 
  -1   3   8        0.60        0.74      0.86 o 
   0   3   8        4.37        4.68      1.01 o 
   1   3   8        0.14        0.80      0.97 o 
   2   3   8       15.20       19.49      1.47 o 
   3   3   8      281.04      249.27      5.92 o 
   4   3   8       16.83       17.00      2.09 o 
   5   3   8        8.17        7.47      4.59 o 
   6   3   8        3.24        4.32      3.06 o 
   7   3   8       25.42       26.70      4.51 o 
   8   3   8        2.23        2.83      3.48 o 
 -13   4   8       16.72       14.38      3.40 o 
 -12   4   8       55.50       58.91      5.16 o 
 -11   4   8      135.79      138.02      5.59 o 
 -10   4   8       37.37       41.41      4.38 o 
  -9   4   8       14.18       18.39      2.14 o 
  -8   4   8       23.81       27.38      2.36 o 
  -7   4   8        2.63        6.77      1.72 o 
  -6   4   8        4.78        4.20      1.93 o 
  -5   4   8       19.42       13.05      1.79 o 
  -4   4   8      275.55      160.82      7.61 o 
  -2   4   8      157.86      170.47      5.07 o 
  -1   4   8      236.72      268.97      6.24 o 
   0   4   8      173.19      152.37      4.07 o 
   1   4   8        8.91        9.89      1.71 o 
   2   4   8       59.50       63.57      2.62 o 
   3   4   8       75.34       63.50      2.65 o 
   4   4   8        0.49        0.21      1.72 o 
   5   4   8       72.45       73.85      6.54 o 
   6   4   8        0.99        0.77      3.10 o 
   7   4   8        0.44        1.64      3.29 o 
 -13   5   8       18.30       17.94      3.44 o 
 -12   5   8       20.90       17.70      2.39 o 
 -11   5   8        1.29        0.00      1.78 o 
 -10   5   8        1.80        0.00      1.67 o 
  -9   5   8       48.62       58.34      8.22 o 
  -8   5   8       76.92      102.08      4.99 o 
  -7   5   8        0.00        0.00      2.58 o 
  -6   5   8       28.70       24.88      2.29 o 
  -5   5   8      618.19      615.84     15.70 o 
  -4   5   8        1.45        1.41      2.51 o 
  -3   5   8      191.74      191.98      6.01 o 
  -2   5   8        2.72        5.54      1.51 o 
  -1   5   8      122.74      123.60      3.60 o 
   0   5   8      235.25      237.48      5.85 o 
   1   5   8       17.10       19.65      2.06 o 
   2   5   8       33.07       22.73      1.75 o 
   3   5   8        0.83        0.61      1.83 o 
   4   5   8       20.96       17.78      2.41 o 
   5   5   8        0.07        0.00      2.75 o 
   6   5   8        0.38        3.52      3.33 o 
 -13   6   8        0.07        0.00      2.60 o 
 -12   6   8       26.99       38.93      3.06 o 
 -11   6   8       48.63       40.51      3.04 o 
 -10   6   8       78.81       87.80      4.03 o 
  -9   6   8        2.86        1.74      2.37 o 
  -8   6   8        8.69        4.14      1.89 o 
  -7   6   8       11.17        3.61      1.77 o 
  -6   6   8        9.29        8.14      1.84 o 
  -5   6   8      434.55      437.49     11.75 o 
  -4   6   8      114.48      131.68      4.85 o 
  -3   6   8       21.21       25.47      2.51 o 
  -2   6   8        2.31        4.43      1.63 o 
  -1   6   8       10.80       10.27      1.80 o 
   0   6   8        9.55        8.40      1.42 o 
   1   6   8        4.01        1.10      1.25 o 
   2   6   8       51.39       44.93      2.46 o 
   3   6   8        2.78        3.57      2.00 o 
   4   6   8        3.47        4.59      3.14 o 
 -12   7   8        5.49        3.91      1.96 o 
 -11   7   8      115.93      118.07      4.83 o 
 -10   7   8       24.81       26.74      2.65 o 
  -9   7   8        1.53        0.00      1.77 o 
  -8   7   8        1.60        0.88      3.29 o 
  -7   7   8        1.31        0.00      1.62 o 
  -6   7   8      148.38      142.50      5.26 o 
  -5   7   8       48.07       45.60      2.91 o 
  -4   7   8      119.45      135.59     10.27 o 
  -3   7   8       61.27       52.44      3.24 o 
  -2   7   8      174.03      201.85      6.43 o 
  -1   7   8       77.53       95.19      4.22 o 
   0   7   8       34.74       28.19      2.48 o 
   1   7   8        6.48        4.15      1.45 o 
   2   7   8       16.12       14.48      1.73 o 
   3   7   8        0.12        0.00      2.02 o 
 -12   8   8       10.83       16.14      2.39 o 
 -11   8   8        2.61        4.20      1.99 o 
 -10   8   8        0.08        0.00      1.72 o 
  -9   8   8        0.80        0.00      1.83 o 
  -8   8   8        1.19        1.04      2.05 o 
  -7   8   8       33.92       36.54      2.92 o 
  -6   8   8       15.52       14.18      2.87 o 
  -5   8   8       25.56       20.19      2.28 o 
  -4   8   8        8.46       12.15      2.13 o 
  -3   8   8       31.85       39.67      2.83 o 
  -2   8   8        0.29        0.00      1.67 o 
  -1   8   8       20.88       33.42      2.74 o 
   0   8   8        2.47        1.48      1.77 o 
   1   8   8        2.47        1.89      1.81 o 
   2   8   8        4.39        5.70      3.14 o 
 -11   9   8        3.12        1.55      2.87 o 
 -10   9   8        0.37        0.00      1.83 o 
  -9   9   8        8.31        8.54      2.12 o 
  -8   9   8       26.44       24.34      2.71 o 
  -7   9   8        1.82        0.06      2.31 o 
  -6   9   8       42.93       41.46      3.10 o 
  -5   9   8        4.29        8.69      2.18 o 
  -4   9   8       38.67       49.14      3.94 o 
  -3   9   8        1.49        0.65      5.64 o 
  -2   9   8       30.06       30.66      2.76 o 
  -1   9   8        0.64        1.37      1.90 o 
   0   9   8        8.73        5.53      2.41 o 
  -9  10   8        7.60        6.22      2.25 o 
  -8  10   8        0.10        0.00      3.63 o 
  -7  10   8        0.65        0.49      1.87 o 
  -6  10   8       31.39       22.84      2.74 o 
  -5  10   8        6.76        5.71      2.16 o 
  -4  10   8        9.19       11.99      3.02 o 
  -3  10   8       16.80       21.31      2.64 o 
   2 -15   9        0.36        0.81      2.03 o 
   3 -15   9        2.29        2.47      1.68 o 
   4 -15   9       10.12        8.74      2.51 o 
   5 -15   9        6.73        6.40      1.68 o 
   6 -15   9       19.85       22.55      2.11 o 
   7 -15   9        1.36        0.00      2.14 o 
   8 -15   9        0.01        0.00      4.86 o 
   9 -15   9        0.00        2.47      2.23 o 
   0 -14   9        7.04       10.34      2.32 o 
   1 -14   9        1.74        0.00      1.55 o 
   2 -14   9        1.61        3.28      1.52 o 
   3 -14   9        1.00        3.09      1.56 o 
   4 -14   9       18.96       20.78      2.00 o 
   5 -14   9       13.78       12.46      1.76 o 
   6 -14   9       56.19       60.11      2.93 o 
   7 -14   9       17.28       17.47      2.67 o 
   8 -14   9        4.67        7.47      2.35 o 
   9 -14   9       39.51       45.87      3.67 o 
  10 -14   9        8.49       11.53      2.56 o 
  -2 -13   9        3.25        1.35      2.18 o 
  -1 -13   9        0.23        0.00      1.88 o 
   0 -13   9       11.25        9.47      1.69 o 
   1 -13   9        0.98        1.32      1.50 o 
   2 -13   9        1.30        0.96      1.54 o 
   3 -13   9       19.51       16.41      1.77 o 
   4 -13   9       27.38       30.40      2.06 o 
   5 -13   9        5.85        6.81      1.50 o 
   6 -13   9      302.47      320.35      7.76 o 
   7 -13   9       93.74       94.52     11.11 o 
   8 -13   9       57.91       60.80      6.12 o 
   9 -13   9       19.94       12.20      2.40 o 
  10 -13   9       28.82       32.36      3.06 o 
  11 -13   9        2.66        3.36      2.13 o 
  -3 -12   9        3.52        0.00      1.95 o 
  -2 -12   9        0.04        0.00      1.76 o 
  -1 -12   9        1.61        1.13      1.38 o 
   0 -12   9       55.79       48.12      3.10 o 
   1 -12   9        4.50        4.57      1.87 o 
   2 -12   9       16.02       17.49      2.95 o 
   3 -12   9        5.95        6.47      1.36 o 
   4 -12   9        4.78        7.34      1.42 o 
   5 -12   9       18.36       20.43      1.74 o 
   6 -12   9       73.09       93.19      3.34 o 
   7 -12   9        5.66        5.24      1.99 o 
   8 -12   9      125.82      136.40      5.67 o 
   9 -12   9        1.18        1.83      1.94 o 
  10 -12   9        1.69        1.39      2.31 o 
  11 -12   9        3.13        6.26      2.24 o 
  12 -12   9        4.59        3.63      2.16 o 
  -5 -11   9        7.39       10.59      2.48 o 
  -4 -11   9        0.12        0.00      1.85 o 
  -3 -11   9       11.47        9.63      2.07 o 
  -2 -11   9        0.41        1.49      1.72 o 
  -1 -11   9       17.52       12.36      1.53 o 
   0 -11   9        4.17        7.46      1.39 o 
   1 -11   9       10.12        5.37      1.33 o 
   2 -11   9       35.18       24.97      1.81 o 
   3 -11   9       30.49       31.26      1.94 o 
   4 -11   9      104.38       93.98      3.25 o 
   5 -11   9      138.01      172.95      4.65 o 
   6 -11   9      307.91      338.40     11.19 o 
   7 -11   9        9.09        8.53      2.45 o 
   8 -11   9       11.71       17.13      3.58 o 
   9 -11   9        5.23        6.38      3.19 o 
  10 -11   9       14.18       12.51      2.28 o 
  11 -11   9        3.09        2.60      1.98 o 
  12 -11   9        0.21        3.56      2.06 o 
  -6 -10   9        1.11        0.05      2.02 o 
  -5 -10   9        2.03        3.95      2.02 o 
  -4 -10   9       27.50       25.34      2.67 o 
  -3 -10   9       18.12       15.40      2.20 o 
  -2 -10   9        6.19        5.42      1.37 o 
  -1 -10   9        0.00        0.00      1.12 o 
   0 -10   9      172.00      191.61      5.27 o 
   1 -10   9       35.01       52.78      2.48 o 
   2 -10   9       37.98       47.18      2.35 o 
   3 -10   9       14.98       16.53      1.50 o 
   4 -10   9        0.43        0.72      1.01 o 
   5 -10   9        2.94        1.27      1.24 o 
   6 -10   9        1.45        2.22      1.42 o 
   7 -10   9       29.10       25.23      2.45 o 
   8 -10   9       30.81       25.68      2.54 o 
   9 -10   9       17.19       21.63      2.50 o 
  10 -10   9       21.68       22.93      4.25 o 
  11 -10   9        1.23        0.84      1.80 o 
  12 -10   9       11.58       10.93      2.20 o 
  -7  -9   9        7.83        6.15      2.09 o 
  -6  -9   9        1.47        2.82      1.99 o 
  -5  -9   9        0.68        3.90      1.78 o 
  -4  -9   9        8.41        6.15      2.33 o 
  -3  -9   9        0.03        0.00      1.27 o 
  -2  -9   9        0.19        3.16      1.20 o 
  -1  -9   9        4.60        3.65      1.61 o 
   0  -9   9      104.06       92.64      4.20 o 
   1  -9   9      188.20      215.81      7.44 o 
   2  -9   9        0.29        0.00      0.95 o 
   3  -9   9      412.56      469.87     10.22 o 
   4  -9   9        0.43        0.00      0.98 o 
   5  -9   9       88.41       92.94      3.53 o 
   6  -9   9       10.87       11.64      1.90 o 
   7  -9   9      144.34      163.16      5.86 o 
   8  -9   9        0.02        0.00      1.57 o 
   9  -9   9       14.71       12.61      2.12 o 
  10  -9   9       33.98       39.09      2.96 o 
  11  -9   9        3.37        2.95      1.87 o 
  12  -9   9        1.25        0.93      1.88 o 
  -8  -8   9       14.41       12.33      2.33 o 
  -7  -8   9       28.86       27.25      2.80 o 
  -6  -8   9        2.16        0.89      1.63 o 
  -5  -8   9        7.68        5.02      1.82 o 
  -4  -8   9       34.80       32.15      2.65 o 
  -3  -8   9        6.11        7.80      1.36 o 
  -2  -8   9      103.13      130.01      3.99 o 
  -1  -8   9      738.54      840.29     17.50 o 
   0  -8   9      192.05      169.60      4.45 o 
   1  -8   9        8.43        3.69      1.72 o 
   2  -8   9       48.60       52.84      2.59 o 
   3  -8   9       16.99       15.86      1.69 o 
   5  -8   9       49.53       46.86      4.71 o 
   6  -8   9        0.00        2.34      1.48 o 
   7  -8   9      167.33      167.32      6.03 o 
   8  -8   9      113.36      109.59      4.59 o 
   9  -8   9      425.89      420.38     12.16 o 
  10  -8   9       18.57       18.83      2.51 o 
  11  -8   9        0.18        0.57      1.70 o 
  12  -8   9        2.69        6.34      1.95 o 
  -9  -7   9        0.00        1.08      1.95 o 
  -8  -7   9        1.05        1.77      1.98 o 
  -7  -7   9        0.29        0.00      1.66 o 
  -6  -7   9        1.10        6.75      1.91 o 
  -5  -7   9        0.61        1.39      1.56 o 
  -4  -7   9      315.33      328.71      7.59 o 
  -3  -7   9       55.84       61.79      3.56 o 
  -2  -7   9      230.30      190.83      5.78 o 
  -1  -7   9       20.80       10.10      1.25 o 
   0  -7   9        0.73        1.17      0.89 o 
   1  -7   9        9.99       11.62      1.31 o 
   2  -7   9       44.69       49.88      2.59 o 
   3  -7   9      487.61      536.75     11.36 o 
   4  -7   9       12.00        9.96      1.06 o 
   5  -7   9       19.67       18.57      1.98 o 
   6  -7   9      292.18      325.58     12.85 o 
   7  -7   9       10.21       10.75      1.91 o 
   8  -7   9       30.06       20.90      2.21 o 
   9  -7   9      128.67      100.16      4.32 o 
  10  -7   9       54.46       71.84      3.69 o 
  11  -7   9        4.21        3.12      1.70 o 
  12  -7   9        8.99        8.70      1.99 o 
  -9  -6   9        1.44        3.44      1.92 o 
  -8  -6   9        0.14        1.87      1.75 o 
  -7  -6   9        0.01        0.00      1.60 o 
  -6  -6   9        2.31        0.00      1.56 o 
  -5  -6   9      109.88      121.89      3.69 o 
  -4  -6   9     2366.05     2202.45     44.12 o 
  -3  -6   9        3.18        9.31      2.14 o 
  -2  -6   9      113.31       91.50      3.15 o 
  -1  -6   9        2.72        6.55      1.04 o 
   0  -6   9        0.16        0.39      0.82 o 
   1  -6   9        6.10        5.44      0.88 o 
   2  -6   9       46.96       56.69      2.31 o 
   3  -6   9      121.17      132.32      4.02 o 
   4  -6   9        0.22        0.00      1.13 o 
   5  -6   9        0.24        0.96      1.57 o 
   6  -6   9       79.68       84.69      3.80 o 
   7  -6   9     1116.23     1190.29     31.03 o 
   8  -6   9       46.63       33.86      2.57 o 
   9  -6   9       11.66        7.14      2.95 o 
  10  -6   9        1.09        1.04      2.56 o 
  11  -6   9        7.95        8.92      2.22 o 
  12  -6   9        1.10        0.00      2.79 o 
 -10  -5   9        5.13        5.35      2.01 o 
  -9  -5   9        1.80        1.18      1.82 o 
  -8  -5   9       28.96       34.73      2.80 o 
  -7  -5   9       47.67       46.23      3.05 o 
  -6  -5   9        6.33        6.12      1.70 o 
  -5  -5   9      196.11      278.60      8.53 o 
  -4  -5   9        0.38        6.01      1.69 o 
  -3  -5   9      727.52      862.17     17.81 o 
  -2  -5   9      196.72      171.54      4.37 o 
  -1  -5   9      126.34      136.83      3.64 o 
   0  -5   9       30.09       27.62      1.49 o 
   1  -5   9       40.28       46.58      1.90 o 
   2  -5   9       14.74       12.42      1.04 o 
   3  -5   9        3.70        3.62      0.58 o 
   4  -5   9       19.83       16.73      2.05 o 
   5  -5   9      240.93      244.19      7.39 o 
   6  -5   9       75.98       88.54      3.82 o 
   7  -5   9      347.71      366.32     10.67 o 
   8  -5   9      315.11      328.55      9.77 o 
   9  -5   9        4.76        1.09      1.56 o 
  10  -5   9       23.79       28.95      2.50 o 
  11  -5   9        7.86        5.59      3.18 o 
  12  -5   9        2.43        1.61      3.18 o 
 -10  -4   9       21.75       18.59      3.37 o 
  -9  -4   9        0.40        0.00      1.65 o 
  -8  -4   9       19.92       15.49      2.15 o 
  -7  -4   9       22.28       21.86      2.39 o 
  -6  -4   9       59.21       49.70      2.47 o 
  -5  -4   9      568.95      503.49     10.87 o 
  -4  -4   9     1546.51     1517.91     30.61 o 
  -3  -4   9      272.57      310.30      7.02 o 
  -2  -4   9        4.05        6.48      1.03 o 
  -1  -4   9       52.12       47.95      1.97 o 
   0  -4   9       18.05       26.18      1.92 o 
   1  -4   9       88.95       72.60      2.26 o 
   2  -4   9       78.52       83.06      2.71 o 
   3  -4   9       32.81       47.84      4.30 o 
   4  -4   9       10.08        7.49      2.31 o 
   5  -4   9       30.40       38.33      2.56 o 
   6  -4   9       16.05       16.12      1.88 o 
   7  -4   9      468.34      501.42     13.96 o 
   8  -4   9        6.28        5.42      1.65 o 
   9  -4   9       58.24       67.79      8.34 o 
  10  -4   9        0.26        0.00      1.58 o 
  11  -4   9        4.68        2.41      2.98 o 
 -11  -3   9       33.17       32.98      4.05 o 
 -10  -3   9       29.52       28.58      3.83 o 
  -9  -3   9        1.91        0.00      2.07 o 
  -8  -3   9       50.87       56.19      3.38 o 
  -7  -3   9        0.07        1.68      1.60 o 
  -6  -3   9      467.28      520.51     11.17 o 
  -5  -3   9       73.41      101.15      3.16 o 
  -4  -3   9      105.37      108.68      3.21 o 
  -3  -3   9       84.06       86.95      2.96 o 
  -2  -3   9       41.44       41.47      2.09 o 
  -1  -3   9       63.24       71.22      2.33 o 
   0  -3   9      353.20      397.98      8.52 o 
   1  -3   9      564.43      609.06     15.40 o 
   2  -3   9      332.12      292.55      6.36 o 
   3  -3   9       71.69       56.39      2.76 o 
   4  -3   9        0.14        0.33      1.26 o 
   5  -3   9        9.21        9.75      2.24 o 
   6  -3   9      121.46      148.26      5.29 o 
   7  -3   9      149.41      156.04      5.83 o 
   8  -3   9      126.82      159.64      5.67 o 
   9  -3   9        3.75        3.98      1.74 o 
  10  -3   9        4.01        3.86      3.18 o 
  11  -3   9       34.54       37.72      5.01 o 
 -11  -2   9       33.65       42.65      4.55 o 
 -10  -2   9       11.42       16.98      3.21 o 
  -9  -2   9        0.11        1.19      2.22 o 
  -8  -2   9        0.00        4.09      2.22 o 
  -7  -2   9       16.03       23.47      1.63 o 
  -6  -2   9       10.51       18.22      1.46 o 
  -5  -2   9       16.85       13.15      1.28 o 
  -4  -2   9        5.28        6.29      1.23 o 
  -3  -2   9        3.55        0.00      0.70 o 
  -2  -2   9       46.65       58.61      4.05 o 
  -1  -2   9       42.18       43.37      2.74 o 
   0  -2   9        8.67        3.65      0.80 o 
   1  -2   9      946.67      946.65     19.14 o 
   2  -2   9      173.69      140.28      3.43 o 
   3  -2   9        4.89       15.82      1.69 o 
   4  -2   9        5.70        9.08      2.68 o 
   5  -2   9       28.23       26.06      2.18 o 
   6  -2   9       15.36       11.98      1.87 o 
   7  -2   9       14.91       13.73      1.95 o 
   8  -2   9       25.86       22.95      3.58 o 
   9  -2   9       31.00       33.10      2.62 o 
  10  -2   9        0.18        0.23      3.06 o 
 -12  -1   9       15.89       15.15      3.52 o 
 -11  -1   9       14.99       18.48      3.48 o 
 -10  -1   9      122.78      134.04      7.15 o 
  -9  -1   9        0.12        1.72      2.18 o 
  -8  -1   9      113.21      126.87      4.53 o 
  -7  -1   9       70.72       47.26      2.65 o 
  -6  -1   9       53.13       61.40      2.92 o 
  -5  -1   9       43.38       42.42      1.99 o 
  -4  -1   9        0.53        0.15      1.08 o 
  -3  -1   9      135.46      142.36      3.69 o 
  -2  -1   9      102.99       86.82      2.60 o 
  -1  -1   9        0.07        0.33      0.68 o 
   0  -1   9      201.71      152.17      4.45 o 
   1  -1   9     1124.75     1141.11     29.37 o 
   2  -1   9       90.50       96.26      3.77 o 
   3  -1   9       25.79       29.41      2.43 o 
   4  -1   9        0.04        0.49      1.35 o 
   5  -1   9      800.53      759.30     20.24 o 
   6  -1   9      169.74      205.40      7.73 o 
   7  -1   9       28.73       22.86      2.21 o 
   8  -1   9        0.05        0.00      1.54 o 
   9  -1   9       14.40        8.95      3.21 o 
  10  -1   9        0.44        0.00      3.06 o 
 -12   0   9        2.89        0.00      2.49 o 
 -11   0   9       47.52       52.45      4.86 o 
 -10   0   9        0.58        0.00      2.33 o 
  -9   0   9        6.51        0.00      1.95 o 
  -8   0   9       55.57       62.40      3.11 o 
  -7   0   9       43.39       50.18      5.47 o 
  -6   0   9      176.92      206.14      6.19 o 
  -5   0   9        0.66        0.00      1.38 o 
  -4   0   9       19.27       22.65      1.80 o 
  -3   0   9       20.73       15.31      1.16 o 
  -2   0   9      332.65      360.15      9.92 o 
  -1   0   9      362.21      418.27     14.19 o 
   0   0   9      978.14      936.08     19.02 o 
   1   0   9      352.00      393.72      8.42 o 
   2   0   9       14.15        7.75      0.89 o 
   3   0   9      103.72      106.53      4.12 o 
   4   0   9      112.88      115.93      4.47 o 
   5   0   9       65.94       82.86      3.83 o 
   6   0   9       16.64       15.61      2.66 o 
   7   0   9       17.06       17.66      2.12 o 
   8   0   9        0.37        0.19      2.98 o 
   9   0   9        3.72        2.98      3.06 o 
 -12   1   9        1.99        3.56      2.83 o 
 -11   1   9       17.14       18.17      3.25 o 
 -10   1   9       20.43       15.76      3.10 o 
  -9   1   9       18.24        8.72      1.82 o 
  -8   1   9      159.07      176.67      7.67 o 
  -7   1   9      121.34      118.42      4.27 o 
  -6   1   9       42.51       40.79      2.53 o 
  -5   1   9       31.14       34.41      2.29 o 
  -4   1   9       17.03       17.85      1.72 o 
  -3   1   9        4.77        7.39      1.97 o 
  -2   1   9      221.17      201.81     11.19 o 
  -1   1   9        0.05        1.50      0.69 o 
   0   1   9       66.07       65.71      2.29 o 
   1   1   9      214.20      229.18      5.32 o 
   2   1   9        0.30        0.41      1.03 o 
   3   1   9       49.53       54.94      3.15 o 
   4   1   9       32.00       30.36      2.43 o 
   5   1   9      252.99      234.64      7.53 o 
   6   1   9       38.93       28.09      2.52 o 
   7   1   9        8.37       11.71      2.04 o 
   8   1   9        2.33        4.21      3.33 o 
 -12   2   9        0.61        0.00      2.64 o 
 -11   2   9        7.02        5.28      2.87 o 
 -10   2   9        3.36        2.12      2.75 o 
  -9   2   9        0.73        0.37      1.61 o 
  -8   2   9       22.81       21.19      2.16 o 
  -7   2   9       70.52       73.66      7.44 o 
  -6   2   9        0.06        0.28      1.59 o 
  -5   2   9      299.16      300.31     11.69 o 
  -4   2   9       13.69       16.56      1.73 o 
  -3   2   9       10.59       11.53      1.55 o 
  -2   2   9      117.21      127.42      3.89 o 
  -1   2   9      231.51      196.19      4.70 o 
   0   2   9      232.51      205.97      4.94 o 
   1   2   9      245.84      255.75      5.95 o 
   2   2   9       42.53       39.61      1.92 o 
   3   2   9      249.69      273.90     15.51 o 
   4   2   9        7.01        6.88      2.98 o 
   5   2   9       29.20       41.09      2.89 o 
   6   2   9        9.07       10.72      2.02 o 
   7   2   9       49.32       67.33      6.24 o 
   8   2   9        3.93        1.87      3.37 o 
 -12   3   9       44.51       43.27      4.63 o 
 -11   3   9       67.14       63.43      5.09 o 
 -10   3   9        2.21        2.77      2.35 o 
  -9   3   9       15.83        7.92      1.93 o 
  -8   3   9        0.00        0.00      2.37 o 
  -7   3   9        0.00        0.00      1.46 o 
  -6   3   9       12.86       17.97      2.04 o 
  -5   3   9       69.18       78.58      5.60 o 
  -4   3   9       56.78       77.21      7.10 o 
  -3   3   9        1.85        0.42      1.12 o 
  -2   3   9      279.86      182.01      8.26 o 
  -1   3   9        0.51        2.40      1.02 o 
   0   3   9      626.16      666.19     13.98 o 
   1   3   9       70.32       68.11      2.62 o 
   2   3   9       18.62       15.58      2.47 o 
   3   3   9        1.64        0.00      1.66 o 
   4   3   9        3.30        6.57      1.92 o 
   5   3   9       71.72       73.09      4.93 o 
   6   3   9        9.02       13.20      3.37 o 
   7   3   9        8.23        3.94      3.18 o 
 -12   4   9        5.83       10.14      3.02 o 
 -11   4   9        8.75       13.18      2.83 o 
 -10   4   9        3.09        0.04      2.62 o 
  -9   4   9        1.53        0.00      2.41 o 
  -8   4   9       17.42       16.90      2.16 o 
  -7   4   9      122.93      156.47      5.23 o 
  -6   4   9       48.70       60.11      3.34 o 
  -5   4   9       46.80       52.60      2.96 o 
  -4   4   9      486.63      557.60     15.97 o 
  -3   4   9        2.71        2.07      1.54 o 
  -2   4   9      508.78      524.31     13.49 o 
  -1   4   9      374.96      392.68     10.45 o 
   0   4   9      409.47      435.17      9.58 o 
   1   4   9      175.99      182.36      4.76 o 
   2   4   9        4.46        4.84      1.88 o 
   3   4   9       15.34       22.53      2.47 o 
   4   4   9        0.23        3.09      1.85 o 
   5   4   9        0.31        2.55      1.96 o 
   6   4   9        2.94        8.15      3.56 o 
 -12   5   9       11.28        2.81      1.96 o 
 -11   5   9      127.27      113.41      4.73 o 
 -10   5   9        0.74        0.00      3.98 o 
  -9   5   9        6.29       13.12      3.33 o 
  -8   5   9        0.84        2.14      1.70 o 
  -7   5   9       16.40       18.25      2.22 o 
  -6   5   9       85.21       90.67      4.05 o 
  -5   5   9       97.77      100.82      9.30 o 
  -4   5   9       76.93       74.46      3.90 o 
  -3   5   9       24.26       22.61      2.18 o 
  -2   5   9      193.59      204.68      6.36 o 
  -1   5   9       10.78       11.18      1.85 o 
   0   5   9       48.07       48.05      5.43 o 
   1   5   9        1.39        0.00      1.19 o 
   2   5   9       24.20       33.61      2.76 o 
   3   5   9       18.34       17.50      2.41 o 
   4   5   9       16.20       17.44      2.48 o 
   5   5   9       15.09       20.77      4.13 o 
 -12   6   9       24.83       25.36      3.37 o 
 -11   6   9       62.53       66.61      3.69 o 
 -10   6   9        6.12        8.23      2.07 o 
  -9   6   9        1.05        0.00      1.77 o 
  -8   6   9       27.40       25.75      2.52 o 
  -7   6   9       19.52       22.98      2.43 o 
  -6   6   9        0.30        0.00      4.13 o 
  -5   6   9       87.35       81.97      3.97 o 
  -4   6   9      163.21      177.67      5.96 o 
  -3   6   9       97.62       84.45      3.91 o 
  -2   6   9       10.65        9.62      1.88 o 
  -1   6   9       37.86       37.32      2.67 o 
   0   6   9      255.39      280.80      8.15 o 
   1   6   9       49.30       57.93      4.38 o 
   2   6   9       34.12       32.61      2.88 o 
   3   6   9        1.19        2.86      2.74 o 
 -11   7   9        3.24        6.74      2.19 o 
 -10   7   9       12.91       22.95      2.58 o 
  -9   7   9        4.11        7.13      2.08 o 
  -8   7   9        1.70        0.00      1.82 o 
  -7   7   9       45.62       37.34      2.91 o 
  -6   7   9        7.15        4.47      2.01 o 
  -5   7   9      105.48      106.82      4.54 o 
  -4   7   9       26.40       19.33      2.31 o 
  -3   7   9        0.69        0.00      1.70 o 
  -2   7   9        0.01        0.00      1.62 o 
  -1   7   9        6.44       11.72      2.02 o 
   0   7   9       10.65       15.67      2.17 o 
   1   7   9        9.73       10.79      3.44 o 
   2   7   9        0.31        0.00      2.75 o 
 -10   8   9        8.70        4.01      1.99 o 
  -9   8   9        9.04       12.41      3.12 o 
  -8   8   9        8.85        6.95      2.16 o 
  -7   8   9        6.33        3.61      2.00 o 
  -6   8   9       56.72       53.96      4.99 o 
  -5   8   9        0.38        3.01      1.89 o 
  -4   8   9        0.29        0.54      1.84 o 
  -3   8   9        2.92        6.42      1.98 o 
  -2   8   9        0.01        1.37      2.93 o 
  -1   8   9        0.10        0.00      1.80 o 
   0   8   9        0.55        0.00      1.72 o 
  -9   9   9        0.08        0.04      3.25 o 
  -8   9   9        6.27        4.84      2.47 o 
  -7   9   9        1.81        0.00      2.91 o 
  -6   9   9       13.40       14.93      2.44 o 
  -5   9   9        1.90        1.96      1.94 o 
  -4   9   9       17.33       30.13      5.01 o 
  -3   9   9       36.48       45.18      3.26 o 
  -2   9   9        7.66        9.70      2.19 o 
   3 -15  10        7.43        9.11      1.97 o 
   4 -15  10       38.74       37.77      2.57 o 
   5 -15  10       25.94       29.42      2.30 o 
   6 -15  10       26.46       28.92      3.10 o 
   7 -15  10       10.00        8.04      2.56 o 
   8 -15  10        0.43        0.00      1.96 o 
   0 -14  10        0.18        0.63      2.22 o 
   1 -14  10        8.07        7.61      1.77 o 
   2 -14  10        8.84        9.90      2.23 o 
   3 -14  10       38.13       37.70      2.58 o 
   4 -14  10       22.60       21.78      1.99 o 
   5 -14  10        0.69        1.81      1.41 o 
   6 -14  10        1.52        0.00      2.07 o 
   7 -14  10        2.59        3.58      2.21 o 
   8 -14  10        0.01        1.17      2.13 o 
   9 -14  10        3.07        1.67      2.10 o 
  10 -14  10        6.25        2.59      2.28 o 
  -2 -13  10        2.35        4.64      2.17 o 
  -1 -13  10        8.75        4.14      2.20 o 
   0 -13  10        0.15        0.00      2.26 o 
   1 -13  10        0.09        0.92      1.62 o 
   2 -13  10        0.01        0.00      1.35 o 
   3 -13  10        0.05        0.22      1.33 o 
   4 -13  10       12.09       12.59      1.65 o 
   5 -13  10       28.87       32.31      2.74 o 
   6 -13  10      101.58       91.05      4.52 o 
   7 -13  10      121.89      129.94      5.61 o 
   8 -13  10      107.21       85.50      4.48 o 
   9 -13  10        0.99        1.35      3.06 o 
  10 -13  10       13.88       10.79      2.44 o 
  11 -13  10        2.45        2.01      3.67 o 
  -3 -12  10        9.84       18.18      2.64 o 
  -2 -12  10        4.53        4.32      1.95 o 
  -1 -12  10       25.47       18.30      1.85 o 
   0 -12  10        7.77        6.51      1.56 o 
   1 -12  10       12.62       11.73      1.62 o 
   2 -12  10       25.96       18.53      1.80 o 
   3 -12  10        0.00        0.00      1.18 o 
   4 -12  10       92.84      103.91      3.51 o 
   5 -12  10        5.27        3.95      2.00 o 
   6 -12  10       51.98       46.68      3.42 o 
   7 -12  10       56.29       60.60      3.63 o 
   8 -12  10       38.54       47.36      3.46 o 
   9 -12  10        2.16        6.70      2.11 o 
  10 -12  10        0.23        0.00      2.12 o 
  11 -12  10       18.22       19.33      2.76 o 
  -4 -11  10       21.75       19.26      3.90 o 
  -3 -11  10        5.34        5.26      2.05 o 
  -2 -11  10        9.08        9.22      3.00 o 
  -1 -11  10        0.02        0.00      1.24 o 
   0 -11  10       15.27       14.81      1.63 o 
   1 -11  10       34.45       20.97      1.77 o 
   2 -11  10        4.11        3.87      1.33 o 
   3 -11  10       89.20       89.79      3.16 o 
   4 -11  10       15.13       19.53      3.11 o 
   5 -11  10       98.62      103.46      4.60 o 
   6 -11  10        0.06        0.66      1.74 o 
   7 -11  10       10.97        9.93      2.68 o 
   8 -11  10       60.51       59.82      3.77 o 
   9 -11  10       55.89       56.93      4.17 o 
  10 -11  10       11.72       13.02      2.42 o 
  11 -11  10        0.24        0.00      1.91 o 
  12 -11  10       22.61       27.12      3.03 o 
  -5 -10  10        6.86        2.31      2.28 o 
  -4 -10  10        0.68        0.67      2.18 o 
  -3 -10  10       15.16       15.64      2.19 o 
  -2 -10  10       34.36       26.10      1.91 o 
  -1 -10  10       11.15       11.99      1.53 o 
   0 -10  10        3.93        3.11      1.97 o 
   1 -10  10       24.32       19.31      1.63 o 
   2 -10  10      622.89      696.27     14.79 o 
   3 -10  10       64.46       66.62      3.64 o 
   4 -10  10        0.03        0.92      1.07 o 
   5 -10  10       91.29      100.22      4.57 o 
   6 -10  10        2.37        3.69      1.76 o 
   7 -10  10       22.35       30.09      2.70 o 
   8 -10  10        6.35        3.89      2.18 o 
   9 -10  10       50.77       49.25      3.42 o 
  10 -10  10       29.94       29.57      2.81 o 
  11 -10  10       14.72       19.55      2.63 o 
  12 -10  10       12.93       16.07      3.21 o 
  -6  -9  10        0.08        0.31      2.00 o 
  -5  -9  10        5.72        5.56      2.09 o 
  -4  -9  10        0.40        0.95      1.78 o 
  -3  -9  10        2.43        2.27      1.26 o 
  -2  -9  10        3.35        0.36      1.12 o 
  -1  -9  10        1.63        2.85      1.21 o 
   0  -9  10        9.99        9.03      1.33 o 
   1  -9  10       65.28       63.65      3.04 o 
   2  -9  10       53.46       52.49      2.78 o 
   3  -9  10       36.12       39.12      2.06 o 
   4  -9  10        0.15        0.00      1.52 o 
   5  -9  10       10.13       12.65      3.29 o 
   6  -9  10        9.29        9.90      2.00 o 
   7  -9  10        4.64        1.65      1.74 o 
   8  -9  10       34.93       38.02      2.93 o 
   9  -9  10       22.60       17.87      2.38 o 
  10  -9  10       12.95       20.34      3.35 o 
  11  -9  10        6.28        6.62      2.06 o 
  12  -9  10        4.07        5.20      2.16 o 
  -7  -8  10        1.80        1.55      2.02 o 
  -6  -8  10        8.22        4.93      1.99 o 
  -5  -8  10        1.23        1.62      2.51 o 
  -4  -8  10      107.02       89.69      4.28 o 
  -3  -8  10       17.37       18.77      1.64 o 
  -2  -8  10       39.92       36.02      2.03 o 
  -1  -8  10       89.50       94.95      3.43 o 
   0  -8  10       22.71       21.31      3.06 o 
   1  -8  10       17.92       15.89      1.41 o 
   2  -8  10       81.29      101.26      3.14 o 
   3  -8  10      131.62      135.85      3.72 o 
   4  -8  10       60.68       57.34     11.00 o 
   5  -8  10        6.17        6.18      1.70 o 
   6  -8  10      125.69      131.79      5.17 o 
   7  -8  10       10.16        7.53      1.86 o 
   8  -8  10       39.27       33.09      3.63 o 
   9  -8  10        5.04        8.48      1.91 o 
  10  -8  10        6.94        7.45      2.35 o 
  11  -8  10       54.71       65.58      3.78 o 
  12  -8  10        2.99        4.31      2.79 o 
  -8  -7  10       11.25       10.32      2.32 o 
  -7  -7  10       15.06       13.13      3.02 o 
  -6  -7  10        0.12        1.14      1.69 o 
  -5  -7  10       11.01       14.39      2.16 o 
  -4  -7  10       73.99       69.67      2.82 o 
  -3  -7  10       99.79       97.72      3.33 o 
  -2  -7  10      233.70      233.50      5.77 o 
  -1  -7  10      227.17      238.64      5.83 o 
   0  -7  10       13.47       16.09      1.36 o 
   1  -7  10       12.87       12.04      1.21 o 
   2  -7  10        0.47        1.49      0.85 o 
   3  -7  10      136.30      115.67     17.41 o 
   4  -7  10        3.38        1.55      1.68 o 
   5  -7  10      363.23      402.32     11.67 o 
   6  -7  10       27.43       25.51      2.35 o 
   7  -7  10      304.41      302.72     10.02 o 
   8  -7  10      380.73      408.09     11.91 o 
   9  -7  10      157.40      155.03      5.81 o 
  10  -7  10        8.70        6.52      1.90 o 
  11  -7  10        0.64        3.18      1.76 o 
  12  -7  10        1.32        7.01      4.23 o 
  -9  -6  10        1.45        6.51      2.14 o 
  -8  -6  10        4.52        5.13      1.99 o 
  -7  -6  10        5.65        9.88      4.34 o 
  -6  -6  10       12.70       13.63      2.16 o 
  -5  -6  10       42.45       53.51      2.43 o 
  -4  -6  10       73.03       67.36      2.85 o 
  -3  -6  10      307.23      320.71      7.44 o 
  -2  -6  10      556.63      530.29     11.40 o 
  -1  -6  10       84.11       74.90      2.76 o 
   0  -6  10       34.96       38.01      1.87 o 
   1  -6  10       30.08       32.56      1.62 o 
   2  -6  10      110.43      108.27      2.96 o 
   4  -6  10        9.24        8.19      3.06 o 
   5  -6  10       39.86       45.56      3.71 o 
   6  -6  10      257.23      271.71      8.33 o 
   7  -6  10      185.81      165.24      7.57 o 
   8  -6  10        3.12        1.53      1.84 o 
   9  -6  10       14.38       14.06      2.04 o 
  10  -6  10        0.00        1.71      1.77 o 
  11  -6  10        1.68        2.25      1.88 o 
 -10  -5  10        0.01        4.21      2.95 o 
  -9  -5  10        1.44        0.96      1.80 o 
  -8  -5  10       11.20       17.83      2.36 o 
  -7  -5  10        7.24        9.30      1.92 o 
  -6  -5  10        3.49        2.85      1.62 o 
  -5  -5  10       58.50       54.03      3.78 o 
  -4  -5  10     1633.11     1640.11     33.06 o 
  -3  -5  10      375.51      418.97      9.26 o 
  -2  -5  10      105.94      118.34      3.44 o 
  -1  -5  10      158.42      192.98      4.78 o 
   0  -5  10       46.52       49.99      2.20 o 
   1  -5  10        4.24        1.70      0.70 o 
   2  -5  10       36.24       34.43      1.77 o 
   3  -5  10        5.69        1.79      0.72 o 
   4  -5  10        2.91        2.03      1.38 o 
   5  -5  10       45.86       36.36      2.77 o 
   6  -5  10       51.69       55.09      3.31 o 
   7  -5  10      126.01      116.96      4.79 o 
   8  -5  10       15.71       26.49      2.42 o 
   9  -5  10       15.11       11.77      2.02 o 
  10  -5  10        1.55        3.03      1.71 o 
  11  -5  10        0.38        0.00      2.98 o 
 -10  -4  10       12.08       12.70      3.33 o 
  -9  -4  10        8.73        9.91      2.98 o 
  -8  -4  10       12.02       10.64      3.50 o 
  -7  -4  10       26.87       28.34      2.43 o 
  -6  -4  10        0.45        0.30      1.15 o 
  -4  -4  10        6.74        7.18      1.61 o 
  -3  -4  10       13.60       12.20      1.34 o 
  -2  -4  10        0.87        0.81      1.58 o 
  -1  -4  10       24.14       20.61      1.35 o 
   0  -4  10      256.07      281.86      8.24 o 
   1  -4  10      143.55      150.81      3.79 o 
   2  -4  10        9.76       14.65      2.52 o 
   3  -4  10       27.87       29.45      2.16 o 
   4  -4  10       41.96       45.40      2.82 o 
   5  -4  10        0.01        0.00      1.43 o 
   6  -4  10       27.49       28.14      2.41 o 
   7  -4  10      277.86      268.57      8.28 o 
   8  -4  10        1.86        1.50      1.63 o 
   9  -4  10        0.14        0.00      1.63 o 
  10  -4  10        3.69        4.62      2.66 o 
  11  -4  10       15.98       23.18      4.32 o 
 -11  -3  10        0.75        0.19      2.83 o 
 -10  -3  10        6.33        2.03      2.79 o 
  -9  -3  10        0.82        1.49      2.26 o 
  -8  -3  10        0.29        1.30      2.18 o 
  -7  -3  10        8.67        7.50      1.63 o 
  -6  -3  10        2.75        2.68      1.21 o 
  -5  -3  10        1.46        4.10      1.18 o 
  -4  -3  10        0.85        1.11      1.06 o 
  -3  -3  10       72.23       77.56      2.68 o 
  -2  -3  10        4.49        4.81      1.02 o 
  -1  -3  10       16.90       15.92      1.23 o 
   0  -3  10        4.53        0.00      0.69 o 
   1  -3  10       49.72       50.99      2.21 o 
   2  -3  10       18.30       11.82      3.69 o 
   3  -3  10      290.88      251.11      7.60 o 
   4  -3  10      944.89      850.09     22.45 o 
   5  -3  10      365.45      375.53     10.75 o 
   6  -3  10       24.82       27.68      2.40 o 
   7  -3  10        0.78        0.30      2.60 o 
   8  -3  10       34.16       40.93      2.96 o 
   9  -3  10       17.34       14.13      2.16 o 
  10  -3  10        5.52        9.87      3.67 o 
 -11  -2  10       22.49       14.77      3.33 o 
 -10  -2  10        0.40        0.00      2.56 o 
  -9  -2  10        2.42        0.50      2.22 o 
  -8  -2  10       15.75       13.77      2.75 o 
  -7  -2  10       86.49       81.39      3.61 o 
  -6  -2  10       12.17       13.16      1.78 o 
  -5  -2  10       56.92       57.78      2.42 o 
  -4  -2  10       60.25       50.71      3.33 o 
  -3  -2  10       60.95       56.34      5.70 o 
  -2  -2  10        1.20        0.22      0.93 o 
  -1  -2  10       84.04       87.27      3.03 o 
   1  -2  10       20.48       32.46      2.33 o 
   2  -2  10        0.72        1.64      1.37 o 
   3  -2  10      341.97      332.81      9.65 o 
   4  -2  10       45.03       35.84      2.52 o 
   5  -2  10      156.21      167.58      5.85 o 
   6  -2  10       36.80       41.41      2.85 o 
   7  -2  10        0.03        0.00      1.80 o 
   8  -2  10        8.87        7.26      3.00 o 
   9  -2  10        6.21        7.54      3.37 o 
  10  -2  10       17.05       21.04      4.13 o 
 -11  -1  10        7.46        9.22      3.25 o 
 -10  -1  10       32.66       31.37      3.86 o 
  -9  -1  10       10.12       13.24      2.98 o 
  -8  -1  10       35.53       43.52      2.67 o 
  -7  -1  10      223.65      227.84      6.80 o 
  -6  -1  10      222.59      208.84     10.50 o 
  -5  -1  10        2.38        3.91      1.41 o 
  -4  -1  10        1.22        0.07      1.23 o 
  -3  -1  10        1.99        2.79      1.00 o 
  -2  -1  10        1.55        0.04      1.32 o 
  -1  -1  10      100.58       86.52      2.69 o 
   0  -1  10        5.16        0.15      0.43 o 
   1  -1  10       11.03       12.39      1.06 o 
   2  -1  10      142.94      128.30      4.67 o 
   3  -1  10        1.24        0.00      1.57 o 
   4  -1  10      561.70      553.71     15.20 o 
   5  -1  10       93.15       88.14      4.06 o 
   6  -1  10        6.84        6.78      2.47 o 
   7  -1  10        0.24        0.00      1.72 o 
   8  -1  10       33.48       42.40      3.01 o 
   9  -1  10        7.42       10.18      3.33 o 
 -12   0  10       11.60       15.68      3.44 o 
 -11   0  10        3.54        2.30      2.56 o 
 -10   0  10        4.63        7.69      2.68 o 
  -9   0  10       27.80       27.31      2.31 o 
  -8   0  10        0.13        0.04      1.97 o 
  -7   0  10      142.24      136.89      4.81 o 
  -6   0  10       20.16       11.85      3.48 o 
  -5   0  10       11.81       11.73      2.31 o 
  -4   0  10       10.94       10.80      1.57 o 
  -3   0  10       14.42       14.92      4.36 o 
  -2   0  10      115.83      133.69      4.57 o 
  -1   0  10       53.36       42.84      6.04 o 
   0   0  10      126.00       92.29      3.20 o 
   1   0  10      228.76      195.20      4.66 o 
   2   0  10      408.00      377.01     10.73 o 
   3   0  10       15.45       14.88      1.97 o 
   4   0  10        0.43        0.00      1.56 o 
   5   0  10      397.32      370.89     10.83 o 
   6   0  10       34.17       33.36      2.68 o 
   7   0  10       17.34       21.96      2.43 o 
   8   0  10        8.75        8.65      3.25 o 
 -12   1  10        0.05        0.00      2.52 o 
 -11   1  10        1.96        0.99      2.68 o 
 -10   1  10        4.68        4.59      2.60 o 
  -9   1  10        0.05        0.00      2.31 o 
  -8   1  10       10.16        7.72      1.82 o 
  -7   1  10       26.46       20.53      2.11 o 
  -6   1  10       71.62       57.28      3.01 o 
  -5   1  10       30.67       37.42      2.47 o 
  -4   1  10       37.43       31.56      3.52 o 
  -3   1  10        0.34        0.00      1.21 o 
  -2   1  10       78.08       80.49      4.17 o 
  -1   1  10        8.66       10.73      1.26 o 
   0   1  10       53.00       65.36      2.37 o 
   1   1  10      102.54      100.35      2.99 o 
   2   1  10      176.79      166.32      5.75 o 
   3   1  10        0.09        0.04      1.54 o 
   4   1  10       18.98       16.08      2.15 o 
   5   1  10        8.59        6.72      1.89 o 
   6   1  10        1.94        3.97      1.87 o 
   7   1  10        3.80        6.85      3.40 o 
   8   1  10        0.83        0.00      3.33 o 
 -12   2  10       29.31       32.21      4.28 o 
 -11   2  10       15.92       14.50      3.37 o 
 -10   2  10        3.37        1.67      1.80 o 
  -9   2  10        0.00        0.00      1.65 o 
  -8   2  10        3.80        0.00      1.61 o 
  -7   2  10       34.80       28.00      2.37 o 
  -6   2  10       12.13        8.34      2.83 o 
  -5   2  10      112.75      125.65      4.53 o 
  -4   2  10       21.71       35.05      2.33 o 
  -3   2  10      303.23      361.31      9.68 o 
  -2   2  10        0.35        0.00      1.29 o 
  -1   2  10      215.81      211.16      6.15 o 
   0   2  10      243.24      197.83      4.89 o 
   1   2  10       20.66       17.80      2.03 o 
   2   2  10       95.13       90.26      4.08 o 
   3   2  10       14.50       15.49      2.30 o 
   4   2  10       13.82       10.29      2.00 o 
   5   2  10       57.39       58.41      3.65 o 
   6   2  10        1.84        2.67      1.91 o 
   7   2  10       26.41       31.14      4.51 o 
 -12   3  10        1.36        0.73      2.83 o 
 -11   3  10       25.30       26.89      4.02 o 
 -10   3  10        2.54        4.44      1.95 o 
  -9   3  10        0.00        0.56      1.68 o 
  -8   3  10        0.30        1.51      1.76 o 
  -7   3  10        0.00        0.00      2.30 o 
  -6   3  10      118.58      125.23      4.63 o 
  -5   3  10       41.19       37.27      2.56 o 
  -4   3  10      145.86      134.41      4.72 o 
  -3   3  10        2.39        0.00      1.34 o 
  -2   3  10      376.23      383.79     10.24 o 
  -1   3  10      199.70      192.35      5.90 o 
   0   3  10        1.33        1.53      1.51 o 
   1   3  10        6.74        4.48      1.71 o 
   2   3  10       58.71       71.62      4.82 o 
   3   3  10       28.64       24.68      2.52 o 
   4   3  10       62.50       56.74      3.59 o 
   5   3  10       12.10       18.52      2.44 o 
   6   3  10       25.80       36.04      4.74 o 
 -12   4  10       51.67       51.53      5.20 o 
 -11   4  10       68.42       75.27      5.87 o 
 -10   4  10       14.41       13.70      3.71 o 
  -9   4  10        8.65        9.56      3.18 o 
  -8   4  10        3.79        0.90      1.76 o 
  -7   4  10       23.88       17.76      2.15 o 
  -6   4  10      201.09      216.98      6.80 o 
  -5   4  10       65.68       76.07      6.43 o 
  -4   4  10       11.39        6.48      1.76 o 
  -3   4  10        8.57        2.53      2.77 o 
  -2   4  10        0.35        0.84      1.97 o 
  -1   4  10        1.11        0.00      1.66 o 
   0   4  10       87.11       78.96      3.49 o 
   1   4  10       18.29       14.77      3.29 o 
   2   4  10        0.10        0.00      1.79 o 
   3   4  10        4.01        6.83      3.14 o 
   4   4  10        4.73        1.82      1.95 o 
   5   4  10       34.70       40.24      4.86 o 
 -11   5  10        0.00        0.00      3.10 o 
 -10   5  10        4.52        1.34      3.02 o 
  -9   5  10        7.34       12.94      2.22 o 
  -8   5  10       72.39       93.21      4.24 o 
  -7   5  10       12.62        9.11      1.99 o 
  -6   5  10        1.01        0.22      2.14 o 
  -5   5  10       37.20       31.24      2.60 o 
  -4   5  10      363.61      363.75     10.10 o 
  -3   5  10        0.78        2.31      1.60 o 
  -2   5  10      271.87      283.66      8.25 o 
  -1   5  10      102.34       94.05      4.00 o 
   0   5  10       14.49       19.20      2.08 o 
   1   5  10        0.16        0.00      2.68 o 
   2   5  10        4.13        7.88      3.06 o 
   3   5  10        3.91        8.78      2.22 o 
 -11   6  10       31.51       36.38      4.48 o 
 -10   6  10        9.58       11.99      2.28 o 
  -9   6  10        9.29       15.14      2.35 o 
  -8   6  10        0.04        0.00      1.82 o 
  -7   6  10        9.26       19.04      2.42 o 
  -6   6  10       34.88       28.55      2.63 o 
  -5   6  10       10.21       11.45      2.10 o 
  -4   6  10        3.99        3.36      1.83 o 
  -3   6  10        0.02        2.35      1.68 o 
  -2   6  10        0.44        0.50      1.71 o 
  -1   6  10        1.47        2.35      1.74 o 
   0   6  10        9.34        7.38      3.37 o 
   1   6  10       17.47       11.28      3.52 o 
   2   6  10        1.95        0.08      3.10 o 
 -10   7  10       24.20       33.13      2.98 o 
  -9   7  10       11.48       10.19      2.17 o 
  -8   7  10        0.01        0.00      1.77 o 
  -7   7  10       41.29       34.17      2.87 o 
  -6   7  10        4.63        6.64      3.81 o 
  -5   7  10        1.73        2.88      1.82 o 
  -4   7  10        0.82        0.00      1.66 o 
  -3   7  10        8.32        9.32      2.05 o 
  -2   7  10        0.30        0.00      2.68 o 
  -1   7  10        6.87       16.37      4.30 o 
   0   7  10        0.30        0.00      3.06 o 
  -9   8  10        0.15        2.54      2.08 o 
  -8   8  10        3.49        2.60      2.07 o 
  -7   8  10       21.48       19.43      2.60 o 
  -6   8  10        0.54        2.36      3.18 o 
  -5   8  10        7.67        6.38      2.11 o 
  -4   8  10        5.70        6.29      2.43 o 
  -3   8  10        6.09        6.06      2.15 o 
  -2   8  10        3.38        3.73      1.98 o 
   5 -15  11       14.44        9.62      2.51 o 
   6 -15  11       21.95       24.66      3.12 o 
   1 -14  11        1.62        1.18      1.94 o 
   2 -14  11        0.05        0.01      1.53 o 
   3 -14  11        3.20        1.35      2.62 o 
   4 -14  11        0.10        0.00      2.08 o 
   5 -14  11        0.37        3.48      2.16 o 
   6 -14  11       13.63       16.56      2.73 o 
   7 -14  11       18.68       19.38      4.04 o 
   8 -14  11        2.02        2.71      2.60 o 
   9 -14  11        3.34        2.59      2.22 o 
  -1 -13  11        0.54        0.00      1.90 o 
   0 -13  11        4.62        7.27      1.69 o 
   1 -13  11        7.97        9.87      2.66 o 
   2 -13  11        5.06        5.78      1.55 o 
   3 -13  11        1.67        0.24      1.66 o 
   4 -13  11       23.95       24.57      6.69 o 
   5 -13  11      146.42      145.52     10.92 o 
   6 -13  11        0.06        0.00      1.81 o 
   7 -13  11       62.57       68.62      4.17 o 
   8 -13  11       24.82       28.20      3.01 o 
   9 -13  11        8.26       12.50      3.98 o 
  10 -13  11       18.72       24.36      3.01 o 
  -3 -12  11        1.36        0.00      2.04 o 
  -2 -12  11        8.60        6.03      2.17 o 
  -1 -12  11       25.33       29.54      2.15 o 
   0 -12  11        3.02        4.47      1.46 o 
   1 -12  11        0.23        0.00      1.24 o 
   2 -12  11       10.74       13.44      1.68 o 
   3 -12  11        9.74        7.72      1.96 o 
   4 -12  11        0.00        0.00      4.42 o 
   5 -12  11       53.34       54.06      6.45 o 
   6 -12  11      122.62      124.49      8.97 o 
   7 -12  11      113.36      118.56      5.76 o 
   8 -12  11        0.21        0.00      1.89 o 
   9 -12  11        1.81        2.03      2.75 o 
  10 -12  11        1.54        4.89      2.13 o 
  -4 -11  11        1.23        0.66      2.03 o 
  -3 -11  11        0.17        0.00      3.18 o 
  -2 -11  11        0.01        0.00      1.71 o 
  -1 -11  11       65.74       73.49      3.04 o 
   0 -11  11        2.59        0.38      1.23 o 
   1 -11  11       14.95        7.12      1.43 o 
   2 -11  11       65.58       76.34      4.47 o 
   3 -11  11       75.10       70.09      2.93 o 
   4 -11  11       41.60       46.29      3.34 o 
   5 -11  11       69.97       77.75      4.19 o 
   6 -11  11        0.72        3.33      1.85 o 
   7 -11  11       14.43       16.45      2.33 o 
   8 -11  11        7.52        7.91      2.04 o 
   9 -11  11        4.68        5.65      2.22 o 
  10 -11  11       21.07       23.72      3.92 o 
  11 -11  11        0.16        2.34      2.11 o 
  -5 -10  11       16.52       17.63      2.68 o 
  -4 -10  11        1.55        1.64      1.95 o 
  -3 -10  11        0.32        0.00      1.71 o 
  -2 -10  11        4.00        5.88      1.44 o 
  -1 -10  11        1.83        2.85      1.30 o 
   0 -10  11        4.10        4.29      1.27 o 
   1 -10  11        9.89        6.48      1.28 o 
   2 -10  11       46.87       69.52      2.85 o 
   3 -10  11        0.56        0.00      1.75 o 
   4 -10  11        1.01        0.00      1.74 o 
   5 -10  11        4.91        6.41      1.97 o 
   6 -10  11        0.13        0.65      1.61 o 
   7 -10  11       20.69       21.32      2.72 o 
   8 -10  11       74.93       80.87      4.36 o 
   9 -10  11        2.51        1.61      1.92 o 
  10 -10  11        4.43        3.85      2.03 o 
  11 -10  11        4.48        6.38      2.13 o 
  -6  -9  11       19.06       18.13      2.63 o 
  -5  -9  11       15.81       14.77      2.30 o 
  -4  -9  11       34.10       36.41      3.04 o 
  -3  -9  11        0.39        0.00      1.20 o 
  -2  -9  11        5.14        3.82      1.31 o 
  -1  -9  11       14.92       27.27      1.88 o 
   0  -9  11       11.57        6.03      1.31 o 
   1  -9  11       88.12       64.99      2.60 o 
   2  -9  11       71.28       63.83      2.65 o 
   3  -9  11       30.52       39.65      2.86 o 
   4  -9  11       25.23       28.17      2.98 o 
   5  -9  11       90.33      101.36      6.12 o 
   6  -9  11       43.78       53.16      3.37 o 
   7  -9  11       40.10       40.36      5.11 o 
   8  -9  11      152.74      133.83      5.45 o 
   9  -9  11        7.00        6.93      2.09 o 
  10  -9  11        2.55        0.77      2.37 o 
  11  -9  11        6.20        6.49      2.05 o 
  -7  -8  11        2.17        0.00      2.18 o 
  -6  -8  11       23.58       23.38      2.74 o 
  -5  -8  11      222.30      190.20      6.74 o 
  -4  -8  11        0.01        1.37      1.78 o 
  -3  -8  11        3.65        4.94      1.40 o 
  -2  -8  11        0.05        0.77      1.80 o 
  -1  -8  11        9.76        7.33      1.34 o 
   0  -8  11       32.57       49.14      2.34 o 
   1  -8  11      662.52      705.18     14.91 o 
   2  -8  11      301.73      279.89      6.60 o 
   3  -8  11       59.07       52.84      4.53 o 
   4  -8  11        0.08        0.00      1.51 o 
   5  -8  11      284.17      286.52     16.54 o 
   6  -8  11      146.81      143.20      5.60 o 
   7  -8  11       28.31       26.25      2.67 o 
   8  -8  11       14.20       13.70      2.87 o 
   9  -8  11       26.82       24.36      2.77 o 
  10  -8  11        6.79        7.52      2.00 o 
  11  -8  11       11.39        7.84      2.09 o 
  -8  -7  11        0.10        0.00      1.99 o 
  -7  -7  11        7.24        5.41      2.06 o 
  -6  -7  11       12.53       16.67      2.36 o 
  -5  -7  11        9.46        7.68      2.10 o 
  -4  -7  11      318.20      296.52      8.85 o 
  -3  -7  11       29.75       16.95      1.60 o 
  -2  -7  11       44.69       37.02      2.02 o 
  -1  -7  11       23.77       14.07      1.49 o 
   0  -7  11      166.17      163.05      4.42 o 
   1  -7  11       13.86       15.13      1.36 o 
   2  -7  11        0.05        1.83      1.58 o 
   3  -7  11       55.80       62.88      3.41 o 
   4  -7  11       13.46       11.00      1.86 o 
   5  -7  11       14.06       14.79      2.15 o 
   6  -7  11      398.83      405.05     11.92 o 
   7  -7  11      156.74      159.16      5.79 o 
   8  -7  11      169.57      148.90      7.90 o 
   9  -7  11        0.21        0.32      1.74 o 
  10  -7  11        6.61        5.86      1.89 o 
  11  -7  11        1.84        1.33      1.96 o 
  -8  -6  11        7.92        9.17      2.20 o 
  -7  -6  11       27.05       22.51      2.57 o 
  -6  -6  11       40.32       36.64      2.90 o 
  -5  -6  11      170.32      178.63      5.46 o 
  -4  -6  11      192.64      218.13      5.56 o 
  -3  -6  11        0.30        0.28      1.21 o 
  -2  -6  11       65.15       47.47      2.36 o 
  -1  -6  11      302.73      322.63      7.42 o 
   0  -6  11       13.85       11.15      1.24 o 
   1  -6  11      111.85      128.98      3.56 o 
   2  -6  11       36.88       33.81      2.49 o 
   3  -6  11       17.88       12.37      8.15 o 
   4  -6  11        0.00        0.00      1.31 o 
   5  -6  11       45.61       48.74      4.21 o 
   6  -6  11      127.03      126.88      5.01 o 
   7  -6  11       41.10       49.07      3.25 o 
   8  -6  11       23.13       30.33      2.69 o 
   9  -6  11       27.82       35.63      2.91 o 
  10  -6  11        0.03        4.90      2.72 o 
  11  -6  11        3.09        6.71      3.63 o 
  -9  -5  11        2.97        1.26      2.79 o 
  -8  -5  11        1.70        1.42      2.45 o 
  -7  -5  11        3.44        2.03      1.81 o 
  -6  -5  11        0.88        0.64      1.64 o 
  -5  -5  11      100.59       83.98      4.51 o 
  -4  -5  11        3.89        1.21      1.22 o 
  -3  -5  11       48.86       58.44      3.78 o 
  -2  -5  11        1.78        6.32      1.42 o 
  -1  -5  11       14.90        8.39      1.22 o 
   0  -5  11       21.15       23.64      2.25 o 
   1  -5  11        1.16        0.00      0.49 o 
   2  -5  11       65.00       65.49      4.82 o 
   3  -5  11        8.08        8.56      3.21 o 
   4  -5  11        0.82        0.00      1.95 o 
   5  -5  11        1.71        1.07      1.60 o 
   6  -5  11      332.80      332.76      9.91 o 
   7  -5  11        0.06        0.00      1.58 o 
   8  -5  11        5.15        7.12      1.92 o 
   9  -5  11        0.06        4.52      3.02 o 
  10  -5  11       29.60       33.26      2.92 o 
 -10  -4  11        5.58        5.32      3.10 o 
  -9  -4  11        4.29        2.72      2.49 o 
  -8  -4  11       16.42       19.17      3.37 o 
  -7  -4  11        0.87        0.00      1.95 o 
  -6  -4  11        4.12        7.99      1.35 o 
  -5  -4  11        4.22       12.10      1.48 o 
  -4  -4  11        2.34        1.15      1.58 o 
  -3  -4  11       29.97       22.90      1.63 o 
  -2  -4  11       60.11       62.90      2.47 o 
  -1  -4  11       20.95       17.97      1.55 o 
   0  -4  11       27.24       27.87      1.54 o 
   1  -4  11       18.79       17.04      1.87 o 
   2  -4  11        0.36        0.00      0.55 o 
   3  -4  11       58.22       53.06      4.25 o 
   4  -4  11       18.69       13.69      1.88 o 
   5  -4  11        8.03        7.26      1.80 o 
   6  -4  11      132.27      135.92      5.28 o 
   7  -4  11       51.78       54.52      4.92 o 
   8  -4  11       38.18       42.81      3.07 o 
   9  -4  11        2.26        4.92      2.01 o 
  10  -4  11       44.10       47.20      6.31 o 
 -10  -3  11        2.38        3.06      2.83 o 
  -9  -3  11        1.87        2.33      2.37 o 
  -8  -3  11        8.99        5.47      2.45 o 
  -7  -3  11        6.27        0.00      1.41 o 
  -6  -3  11       10.90       11.25      1.78 o 
  -5  -3  11      135.27      151.64      4.99 o 
  -4  -3  11       24.62       23.12      1.63 o 
  -3  -3  11       76.13       91.30      3.46 o 
  -2  -3  11        5.87        6.56      1.50 o 
  -1  -3  11       16.16       19.72      1.38 o 
   0  -3  11      172.04      179.43      5.95 o 
   2  -3  11       60.07       52.87      3.98 o 
   3  -3  11        0.05        0.00      1.35 o 
   4  -3  11      497.98      491.30     13.72 o 
   5  -3  11      116.81      145.56      7.84 o 
   6  -3  11       50.28       42.15      2.92 o 
   7  -3  11        0.43        1.98      1.76 o 
   8  -3  11       21.30       15.94      4.11 o 
   9  -3  11        0.16        0.00      1.76 o 
 -10  -2  11        2.54        5.09      2.72 o 
  -9  -2  11        0.06        3.86      2.45 o 
  -8  -2  11       52.20       70.23      5.13 o 
  -7  -2  11       14.72       15.48      1.92 o 
  -6  -2  11        0.09        2.25      1.53 o 
  -5  -2  11       12.55       16.17      1.89 o 
  -4  -2  11       60.72       49.21      3.08 o 
  -3  -2  11       79.61       82.85      2.78 o 
  -2  -2  11       92.19       92.05      2.91 o 
  -1  -2  11      181.28      186.37      4.65 o 
   0  -2  11      160.07       80.37      3.67 o 
   1  -2  11       24.09        6.43      1.64 o 
   2  -2  11      118.03      121.43      4.66 o 
   3  -2  11        1.33        0.00      1.50 o 
   4  -2  11       67.60       80.48      3.98 o 
   5  -2  11      371.52      364.47     10.73 o 
   6  -2  11       60.03       62.63      3.64 o 
   7  -2  11       13.49       14.22      2.16 o 
   8  -2  11       17.06       15.35      2.33 o 
   9  -2  11       10.21        6.81      3.29 o 
 -11  -1  11       15.14       10.44      3.37 o 
 -10  -1  11        0.12        0.38      2.64 o 
  -9  -1  11       29.94       33.85      3.83 o 
  -8  -1  11       39.55       37.24      2.65 o 
  -7  -1  11        3.71        9.10      1.82 o 
  -6  -1  11       33.31       27.38      2.27 o 
  -5  -1  11       13.36        6.74      3.77 o 
  -4  -1  11        8.84        9.72      1.64 o 
  -3  -1  11       71.11       82.29      3.40 o 
  -2  -1  11       99.12      105.83      4.28 o 
  -1  -1  11        0.30        0.00      0.90 o 
   0  -1  11        6.27        1.76      1.38 o 
   1  -1  11       77.42       66.13      3.31 o 
   2  -1  11      128.18      130.82      7.78 o 
   3  -1  11      435.59      450.98     12.73 o 
   4  -1  11      172.61      170.85      5.98 o 
   5  -1  11       13.09        6.11      2.91 o 
   6  -1  11        2.05        0.00      1.68 o 
   7  -1  11       13.81       10.47      2.04 o 
   8  -1  11        0.92        0.00      1.80 o 
 -11   0  11       11.17        0.99      2.91 o 
 -10   0  11        6.15        8.65      2.75 o 
  -9   0  11        1.56        0.08      1.60 o 
  -8   0  11       10.14        5.13      1.77 o 
  -7   0  11       61.99       57.75      3.37 o 
  -6   0  11       82.42       76.65      3.63 o 
  -5   0  11       14.80       20.57      2.09 o 
  -4   0  11       55.01       40.74      2.48 o 
  -3   0  11       93.11      101.40      3.87 o 
  -2   0  11       22.38       19.56      1.88 o 
  -1   0  11        4.37        3.29      2.37 o 
   0   0  11      198.43      237.26      7.32 o 
   1   0  11      242.30      242.86      7.51 o 
   2   0  11       10.93       15.53      2.06 o 
   3   0  11        0.57        1.79      1.68 o 
   4   0  11       35.55       41.66      2.91 o 
   5   0  11       23.61       20.16      2.30 o 
   6   0  11        0.02        0.91      1.72 o 
   7   0  11        1.47        0.00      1.70 o 
 -11   1  11        8.44        2.56      3.02 o 
 -10   1  11        2.82        2.52      2.79 o 
  -9   1  11        1.43        0.00      1.69 o 
  -8   1  11        6.14        0.00      1.61 o 
  -7   1  11        0.14        0.00      1.58 o 
  -6   1  11        0.02        0.63      1.53 o 
  -5   1  11       31.32       30.74      2.77 o 
  -4   1  11        3.11        3.63      1.51 o 
  -3   1  11       14.36       18.11      3.92 o 
  -2   1  11      183.04      198.44      5.93 o 
  -1   1  11      172.67      185.81      5.61 o 
   0   1  11       60.43       67.96      3.38 o 
   1   1  11       82.25       89.69      3.91 o 
   2   1  11        5.33        7.58      1.81 o 
   3   1  11      167.47      181.93      6.26 o 
   4   1  11       58.29       53.59      3.46 o 
   5   1  11       12.33        5.71      1.97 o 
   6   1  11        5.73        3.94      2.08 o 
   7   1  11        1.97        0.00      3.10 o 
 -11   2  11        0.19        0.00      2.41 o 
 -10   2  11        2.01        0.48      3.50 o 
  -9   2  11        2.30        2.30      1.81 o 
  -8   2  11       14.65       15.22      2.11 o 
  -7   2  11        0.04        0.00      1.48 o 
  -6   2  11        0.22        0.00      1.68 o 
  -5   2  11       81.54       91.70      3.81 o 
  -4   2  11       39.27       50.79      2.94 o 
  -3   2  11      158.74      175.71      8.61 o 
  -2   2  11      168.86      157.59      9.98 o 
  -1   2  11      156.24      152.24      4.94 o 
   0   2  11       24.14       33.36      3.94 o 
   1   2  11        0.92        0.22      1.52 o 
   2   2  11       18.84       24.41      4.88 o 
   3   2  11       11.46       10.91      2.07 o 
   4   2  11        7.40        9.88      2.07 o 
   5   2  11        6.15       10.87      2.22 o 
   6   2  11       17.97       16.77      2.51 o 
 -11   3  11        6.39        7.38      3.10 o 
 -10   3  11        1.16        4.76      2.06 o 
  -9   3  11        2.37        0.14      2.47 o 
  -8   3  11        0.65        0.00      1.77 o 
  -7   3  11        6.40        2.52      2.83 o 
  -6   3  11       54.21       51.25      3.16 o 
  -5   3  11       58.59       49.79      3.10 o 
  -4   3  11        0.32        2.46      1.58 o 
  -3   3  11       88.55      114.12      4.33 o 
  -2   3  11       36.28       47.11      2.79 o 
  -1   3  11       65.59       65.81      3.28 o 
   0   3  11       54.69       38.33      4.28 o 
   1   3  11       13.17       18.67      3.48 o 
   2   3  11       13.77        8.68      3.02 o 
   3   3  11        7.15        8.36      2.14 o 
   4   3  11        6.88        2.58      4.61 o 
   5   3  11        0.33        0.00      1.94 o 
 -11   4  11        0.40        2.51      2.07 o 
 -10   4  11        6.72        1.69      1.99 o 
  -9   4  11        8.32        8.66      2.22 o 
  -8   4  11       59.17       65.62      3.55 o 
  -7   4  11        0.02        0.64      1.83 o 
  -6   4  11        1.87        0.00      1.68 o 
  -5   4  11        0.65        0.71      1.97 o 
  -4   4  11      128.91      150.36      5.29 o 
  -3   4  11       34.15       52.99      3.29 o 
  -2   4  11      105.74       82.61      3.75 o 
  -1   4  11       87.98       81.99      3.77 o 
   0   4  11        2.38        0.31      2.87 o 
   1   4  11       28.24       24.33      3.86 o 
   2   4  11        2.50        0.77      2.72 o 
   3   4  11        0.08        0.00      2.72 o 
 -10   5  11        0.40        1.48      1.92 o 
  -9   5  11        8.04       11.09      2.26 o 
  -8   5  11       17.95       18.71      2.38 o 
  -7   5  11       20.05       21.31      2.55 o 
  -6   5  11      227.34      267.01     11.46 o 
  -5   5  11       77.98      103.73      4.49 o 
  -4   5  11        6.35        8.98      1.92 o 
  -3   5  11        9.81        9.84      1.97 o 
  -2   5  11        2.28        0.40      1.53 o 
  -1   5  11       14.08        8.07      3.37 o 
   0   5  11       16.88       16.87      3.67 o 
   1   5  11       17.35       18.59      3.79 o 
   2   5  11        4.29       10.79      3.37 o 
 -10   6  11       10.58       10.32      2.29 o 
  -9   6  11        0.71        1.01      2.24 o 
  -8   6  11       32.89       38.47      3.10 o 
  -7   6  11       42.20       48.31      6.33 o 
  -6   6  11       22.57       24.03      2.62 o 
  -5   6  11        1.87        1.59      1.87 o 
  -4   6  11        0.62        0.00      1.68 o 
  -3   6  11        1.25        3.51      2.10 o 
  -2   6  11        3.06        6.34      1.90 o 
  -1   6  11        3.46        5.47      3.44 o 
   0   6  11        4.41        2.79      3.37 o 
  -8   7  11        5.88        4.16      2.74 o 
  -7   7  11       15.30       12.35      2.62 o 
  -6   7  11        5.16        9.91      3.48 o 
  -5   7  11        0.01        0.00      2.20 o 
  -4   7  11        5.74        5.39      2.08 o 
  -3   7  11        3.57        1.84      1.87 o 
  -2   7  11       16.82       20.27      4.17 o 
   2 -14  12        0.33        0.00      1.58 o 
   3 -14  12        0.31        0.00      2.13 o 
   4 -14  12        0.02        0.48      2.58 o 
   5 -14  12       72.27       70.41      5.99 o 
   6 -14  12       55.43       48.84      3.82 o 
   7 -14  12       14.60       13.98      2.60 o 
   0 -13  12        0.60        0.73      1.47 o 
   1 -13  12        4.11        7.88      1.67 o 
   2 -13  12        1.18        0.00      2.80 o 
   3 -13  12        0.57        0.33      2.05 o 
   4 -13  12        9.57       10.41      2.39 o 
   5 -13  12        1.59        0.21      2.16 o 
   6 -13  12       11.00        7.48      2.41 o 
   7 -13  12       99.22      109.10      5.32 o 
   8 -13  12       27.32       27.57      4.99 o 
   9 -13  12        9.44       13.86      2.55 o 
  -2 -12  12        0.03        0.00      3.14 o 
  -1 -12  12        8.85        9.89      1.71 o 
   0 -12  12        2.93        1.17      2.01 o 
   1 -12  12       11.32       11.09      1.64 o 
   2 -12  12        6.93        5.01      1.46 o 
   3 -12  12        1.84        0.15      1.90 o 
   4 -12  12       17.98       21.87      2.75 o 
   5 -12  12       83.24       91.29      4.70 o 
   6 -12  12       55.25       66.43      8.53 o 
   7 -12  12       37.97       41.85      3.39 o 
   8 -12  12        1.44        1.11      1.99 o 
   9 -12  12        3.77        5.86      2.13 o 
  -3 -11  12        0.77        0.29      1.85 o 
  -2 -11  12       14.28       15.53      2.68 o 
  -1 -11  12        1.03        0.48      1.30 o 
   0 -11  12        3.78        4.11      1.38 o 
   1 -11  12        2.88        3.07      1.38 o 
   2 -11  12        6.59        2.64      2.45 o 
   3 -11  12        7.28        6.11      2.09 o 
   4 -11  12        0.01        0.00      1.77 o 
   5 -11  12       14.02       16.41      2.51 o 
   6 -11  12        3.77        6.06      2.12 o 
   7 -11  12        8.75        4.87      2.11 o 
   8 -11  12        0.42        1.33      1.98 o 
   9 -11  12       13.52       17.91      2.60 o 
  10 -11  12        0.00        0.60      2.02 o 
  -5 -10  12        2.99       10.20      2.47 o 
  -4 -10  12       12.17       14.10      2.46 o 
  -3 -10  12        2.98        1.23      1.88 o 
  -2 -10  12        3.17        3.92      1.43 o 
  -1 -10  12        0.49        0.00      1.25 o 
   0 -10  12        4.63        7.67      1.59 o 
   1 -10  12       16.17       11.08      1.50 o 
   2 -10  12       38.37       43.22      3.16 o 
   3 -10  12        0.24        0.00      1.75 o 
   4 -10  12       57.21       69.04      4.00 o 
   5 -10  12       68.74       69.13      4.01 o 
   6 -10  12        5.36        4.61      1.96 o 
   7 -10  12        7.95       12.86      2.40 o 
   8 -10  12        3.83        3.97      1.90 o 
   9 -10  12       10.51       10.36      2.29 o 
  10 -10  12       13.35       19.28      2.70 o 
  -6  -9  12        4.19        2.71      2.49 o 
  -5  -9  12       68.35       76.51      4.36 o 
  -4  -9  12        8.39        9.49      2.15 o 
  -3  -9  12        4.28        2.05      1.39 o 
  -2  -9  12        0.32        0.00      1.19 o 
  -1  -9  12        2.69        1.17      1.26 o 
   0  -9  12        0.35        0.00      1.21 o 
   1  -9  12        0.35        1.22      1.16 o 
   2  -9  12       11.49       15.04      2.14 o 
   3  -9  12      178.53      181.77      6.60 o 
   4  -9  12       10.92       13.06      2.22 o 
   5  -9  12       31.21       32.90      2.87 o 
   6  -9  12       18.79       14.15      2.54 o 
   7  -9  12      119.65      127.46      5.48 o 
   8  -9  12       20.58       14.61      2.38 o 
   9  -9  12        7.71        9.21      2.29 o 
  10  -9  12       10.76        7.92      2.79 o 
  -6  -8  12       39.69       38.15      3.83 o 
  -5  -8  12        1.83        2.12      2.33 o 
  -4  -8  12       34.91       29.46      2.75 o 
  -3  -8  12        0.95        0.45      1.25 o 
  -2  -8  12       16.04       17.34      2.00 o 
  -1  -8  12        5.80        6.82      1.38 o 
   0  -8  12        8.87        9.53      1.35 o 
   1  -8  12       68.59       73.94      6.60 o 
   2  -8  12       26.53       22.81      2.66 o 
   3  -8  12      149.31      152.92      5.81 o 
   4  -8  12       51.05       45.41      3.39 o 
   5  -8  12      129.42      141.62      5.63 o 
   6  -8  12       82.35       67.96      3.88 o 
   7  -8  12       60.81       55.21      5.74 o 
   8  -8  12       56.06       49.73      4.48 o 
   9  -8  12        5.83        9.30      4.11 o 
  10  -8  12        0.57        0.33      1.97 o 
  -7  -7  12        1.60        4.21      2.11 o 
  -6  -7  12        0.02        0.00      2.01 o 
  -5  -7  12      402.26      380.18     11.15 o 
  -4  -7  12       10.08        8.94      1.51 o 
  -3  -7  12        0.57        0.00      1.22 o 
  -2  -7  12       46.35       49.25      2.65 o 
  -1  -7  12        5.02        3.92      1.25 o 
   0  -7  12      121.88      151.70      4.23 o 
   1  -7  12       88.48       91.89      4.16 o 
   2  -7  12       82.04       95.43      4.23 o 
   3  -7  12        9.12       11.19      1.97 o 
   4  -7  12        2.81        0.00      1.63 o 
   5  -7  12        5.17        4.10      1.91 o 
   6  -7  12       85.16       75.46      4.21 o 
   7  -7  12       51.89       63.76      3.69 o 
   8  -7  12        7.43        2.93      1.88 o 
   9  -7  12        9.61        5.16      1.96 o 
  10  -7  12       52.36       50.02      3.55 o 
  -8  -6  12        2.28        3.02      2.79 o 
  -7  -6  12        7.59        7.50      2.87 o 
  -6  -6  12       14.73       15.42      2.36 o 
  -5  -6  12      187.99      171.42      4.76 o 
  -4  -6  12       27.44       25.80      1.93 o 
  -3  -6  12       47.69       52.72      4.85 o 
  -2  -6  12       15.94       23.57      2.12 o 
  -1  -6  12        0.30        2.49      1.19 o 
   0  -6  12      194.55      182.04      4.79 o 
   1  -6  12        5.62        3.61      1.59 o 
   2  -6  12        0.08        0.00      1.51 o 
   3  -6  12       18.99       19.78      2.22 o 
   4  -6  12       17.84       14.70      2.16 o 
   5  -6  12      121.01      128.15      5.26 o 
   6  -6  12      342.03      329.11     10.02 o 
   7  -6  12       32.06       26.31      2.58 o 
   8  -6  12       13.24       16.42      2.31 o 
   9  -6  12        5.69        5.80      2.56 o 
  10  -6  12        0.13        0.00      1.99 o 
  -9  -5  12        0.10        0.00      2.52 o 
  -8  -5  12        0.57        0.50      2.49 o 
  -7  -5  12        0.29        1.95      2.45 o 
  -6  -5  12        0.06        0.00      2.18 o 
  -5  -5  12       35.81       36.89      2.33 o 
  -4  -5  12       40.32       36.35      2.06 o 
  -3  -5  12        0.40        0.00      1.60 o 
  -2  -5  12       91.56      106.75      3.48 o 
  -1  -5  12      192.90      180.14      4.75 o 
   0  -5  12       58.79       86.60      8.13 o 
   1  -5  12        1.84        0.00      1.49 o 
   2  -5  12        0.46        0.48      1.74 o 
   3  -5  12       63.37       61.71      3.52 o 
   4  -5  12       59.25       75.05      4.86 o 
   5  -5  12      142.59      164.76      5.90 o 
   6  -5  12        2.24        0.00      1.64 o 
   7  -5  12        1.54        0.00      1.69 o 
   8  -5  12       35.11       32.38      3.81 o 
   9  -5  12       24.06       16.59      2.60 o 
  -9  -4  12        0.25        0.00      2.22 o 
  -8  -4  12        1.08        2.03      2.64 o 
  -7  -4  12        3.85        5.13      2.49 o 
  -6  -4  12        0.76        0.00      1.45 o 
  -5  -4  12       39.28       40.81      2.54 o 
  -4  -4  12       12.49        8.92      1.64 o 
  -3  -4  12        1.82        0.64      1.57 o 
  -2  -4  12      189.90      193.43      4.97 o 
  -1  -4  12        0.42        1.77      1.15 o 
   0  -4  12        9.55        6.48      2.07 o 
   1  -4  12        5.23        8.20      1.65 o 
   2  -4  12        1.36        0.85      1.95 o 
   3  -4  12        4.90        4.97      2.14 o 
   4  -4  12      104.82      124.86      7.06 o 
   5  -4  12       16.54       12.66      2.14 o 
   6  -4  12       25.44       28.98      3.21 o 
   7  -4  12       45.29       48.21      3.28 o 
   8  -4  12        0.04        1.94      2.68 o 
   9  -4  12        6.53        8.52      2.68 o 
  -9  -3  12        0.01        0.00      2.45 o 
  -8  -3  12       24.82       25.78      3.63 o 
  -7  -3  12        2.77        5.19      1.73 o 
  -6  -3  12        0.96        0.14      1.93 o 
  -5  -3  12        6.75        9.89      1.78 o 
  -4  -3  12       15.67       10.65      1.73 o 
  -3  -3  12       66.10       70.87      3.29 o 
  -2  -3  12       27.48       34.59      1.88 o 
  -1  -3  12      280.30      298.87      6.90 o 
   0  -3  12      113.38      105.94      4.27 o 
   1  -3  12        0.03        1.34      1.46 o 
   2  -3  12        3.58        4.09      2.18 o 
   3  -3  12      105.29       95.66      4.10 o 
   4  -3  12        4.96        6.93      1.95 o 
   5  -3  12       75.53       66.23      3.81 o 
   6  -3  12      102.78      103.68      5.47 o 
   7  -3  12       29.63       33.41      3.79 o 
   8  -3  12        1.81        0.70      1.94 o 
 -10  -2  12        0.06        0.00      2.72 o 
  -9  -2  12        2.88        6.01      2.60 o 
  -8  -2  12       47.13       43.46      4.32 o 
  -7  -2  12        0.29        2.73      1.53 o 
  -6  -2  12        0.00        1.35      1.54 o 
  -5  -2  12        6.66        8.34      2.60 o 
  -4  -2  12       34.68       32.17      2.35 o 
  -3  -2  12        2.19        3.89      1.43 o 
  -2  -2  12       40.18       37.26      2.32 o 
  -1  -2  12      143.87      153.72      4.06 o 
   0  -2  12      119.50      122.93      6.06 o 
   1  -2  12        0.15        0.00      1.68 o 
   2  -2  12        6.75        5.43      1.73 o 
   3  -2  12       16.86       19.89      2.20 o 
   4  -2  12      713.10      736.44     19.98 o 
   5  -2  12      210.03      205.30     10.73 o 
   6  -2  12       20.39       22.66      2.50 o 
   7  -2  12       12.66       11.61      2.27 o 
   8  -2  12        6.21        9.83      2.25 o 
 -10  -1  12        4.22        0.08      2.72 o 
  -9  -1  12        0.04        0.00      2.49 o 
  -8  -1  12        0.18        0.00      1.62 o 
  -7  -1  12       42.37       31.25      2.46 o 
  -6  -1  12        6.26       11.06      1.91 o 
  -5  -1  12       47.78       54.37      3.08 o 
  -4  -1  12       71.99       60.37      3.11 o 
  -3  -1  12        0.03        0.00      3.08 o 
  -2  -1  12       34.16       42.02      2.56 o 
  -1  -1  12       28.66       22.11      3.14 o 
   0  -1  12       13.11        7.48      1.71 o 
   1  -1  12       56.41       45.43      2.97 o 
   2  -1  12       14.78        9.01      2.16 o 
   3  -1  12       12.73       16.68      4.02 o 
   4  -1  12        0.10        0.00      1.68 o 
   5  -1  12        3.28        0.05      1.75 o 
   6  -1  12       12.44       17.82      3.92 o 
   7  -1  12        9.20       11.21      2.20 o 
 -10   0  12        0.07        0.77      2.64 o 
  -9   0  12       38.24       39.29      2.89 o 
  -8   0  12       24.48       20.28      2.45 o 
  -7   0  12        5.00        1.70      1.69 o 
  -6   0  12       18.53       17.24      2.09 o 
  -5   0  12       35.67       38.34      2.66 o 
  -4   0  12       17.26       15.37      1.99 o 
  -3   0  12        3.37        0.88      1.45 o 
  -2   0  12       25.36       23.93      2.05 o 
  -1   0  12        0.06        2.91      2.49 o 
   0   0  12       10.81       12.47      2.91 o 
   1   0  12        7.51        4.68      1.61 o 
   2   0  12        9.69       10.32      1.93 o 
   3   0  12       79.33       69.25      3.73 o 
   4   0  12       15.61       12.36      2.18 o 
   5   0  12       14.93       17.54      2.70 o 
   6   0  12        5.12        4.09      2.66 o 
 -10   1  12        0.02        1.26      2.75 o 
  -9   1  12        3.11        4.64      1.99 o 
  -8   1  12       21.33       31.09      2.66 o 
  -7   1  12        1.77        2.52      1.74 o 
  -6   1  12       39.29       49.88      3.05 o 
  -5   1  12       93.54      101.15      6.75 o 
  -4   1  12       13.90       19.67      2.17 o 
  -3   1  12      108.14      105.31      6.50 o 
  -2   1  12       79.00       79.81      4.49 o 
  -1   1  12       82.29       86.76      5.89 o 
   0   1  12        2.85        1.15      2.68 o 
   1   1  12        2.07        0.00      2.68 o 
   2   1  12       76.44       81.37      3.92 o 
   3   1  12        4.18        2.94      1.82 o 
   4   1  12        0.40        1.62      1.85 o 
   5   1  12        8.69        8.20      2.09 o 
   6   1  12       32.86       36.32      5.03 o 
 -10   2  12        1.38        1.02      3.19 o 
  -9   2  12        0.65        3.26      1.91 o 
  -8   2  12        1.68        3.68      2.33 o 
  -7   2  12       34.16       40.62      3.94 o 
  -6   2  12       14.42       17.64      2.24 o 
  -5   2  12        6.43        2.14      2.87 o 
  -4   2  12        4.66        5.48      1.75 o 
  -3   2  12        2.62        0.00      1.51 o 
  -2   2  12       13.75       19.04      3.18 o 
  -1   2  12      168.71      183.01      9.14 o 
   0   2  12       38.53       43.72      4.59 o 
   1   2  12       28.17       38.94      4.40 o 
   2   2  12       41.56       38.71      4.40 o 
   3   2  12        3.46        3.12      1.88 o 
   4   2  12        0.50        0.00      1.81 o 
 -10   3  12        4.02        3.46      2.08 o 
  -9   3  12       12.75       19.62      2.52 o 
  -8   3  12       27.42       28.70      2.74 o 
  -7   3  12       44.03       44.07      4.42 o 
  -6   3  12       19.94       17.36      2.23 o 
  -5   3  12       99.09       95.75      4.08 o 
  -4   3  12        2.86        1.21      1.67 o 
  -3   3  12       81.12       73.78      3.48 o 
  -2   3  12      145.78      172.91      8.72 o 
  -1   3  12       41.81       40.66      4.51 o 
   0   3  12       40.53       36.65      4.36 o 
   1   3  12       39.30       36.23      4.44 o 
   2   3  12        7.18        2.37      2.91 o 
   3   3  12        3.83        3.71      3.21 o 
 -10   4  12        2.61        2.08      2.04 o 
  -9   4  12        1.09        0.00      3.16 o 
  -8   4  12        0.84        0.00      2.98 o 
  -7   4  12        9.35        9.06      2.12 o 
  -6   4  12       36.26       32.92      2.77 o 
  -5   4  12       37.09       29.26      2.65 o 
  -4   4  12        0.02        0.00      1.63 o 
  -3   4  12       50.93       47.19      5.05 o 
  -2   4  12        9.19       11.25      3.52 o 
  -1   4  12        0.66        1.99      3.06 o 
   0   4  12       33.21       28.61      4.17 o 
   1   4  12        3.43        7.69      3.29 o 
   2   4  12        1.88        1.03      3.02 o 
  -9   5  12       18.95       27.54      4.25 o 
  -8   5  12       34.48       39.18      3.62 o 
  -7   5  12       29.39       33.28      2.94 o 
  -6   5  12        3.84        8.33      2.12 o 
  -5   5  12        0.42        0.63      2.72 o 
  -4   5  12        0.00        0.26      2.96 o 
  -3   5  12        0.86        0.15      2.37 o 
  -2   5  12        1.05        0.00      2.87 o 
  -1   5  12       24.66       13.77      3.48 o 
   0   5  12        3.76        6.66      3.44 o 
  -7   6  12        0.68        3.20      2.04 o 
  -6   6  12       13.18        8.21      2.26 o 
  -5   6  12        1.32        0.00      2.60 o 
  -4   6  12        0.04        0.00      1.82 o 
  -3   6  12       11.19       13.39      3.98 o 
  -2   6  12        0.15        0.61      3.37 o 
   1 -13  13       11.65        5.23      2.32 o 
   2 -13  13        1.60        3.53      2.29 o 
   3 -13  13        3.16        0.23      2.11 o 
   4 -13  13        4.51        5.29      2.28 o 
   5 -13  13        7.46        9.52      2.40 o 
   6 -13  13      124.11      115.98      5.59 o 
   7 -13  13       25.81       29.27      3.63 o 
  -1 -12  13        7.53        3.23      1.58 o 
   0 -12  13        0.01        0.00      1.47 o 
   1 -12  13        0.17        0.00      2.12 o 
   2 -12  13       14.96        8.06      2.28 o 
   3 -12  13       11.78        7.13      2.38 o 
   4 -12  13        2.13        5.15      2.19 o 
   5 -12  13       10.01       14.63      2.57 o 
   6 -12  13        7.21       10.50      2.46 o 
   7 -12  13        5.84        7.04      2.35 o 
   8 -12  13       23.21       27.46      3.15 o 
  -3 -11  13        0.02        1.38      2.03 o 
  -2 -11  13        1.36        0.00      1.88 o 
  -1 -11  13        0.02        0.85      1.54 o 
   0 -11  13        3.26        2.74      1.42 o 
   1 -11  13       53.77       61.44      6.58 o 
   2 -11  13       23.50       27.82      2.96 o 
   3 -11  13        2.60        4.74      2.12 o 
   4 -11  13        7.03        4.24      2.09 o 
   5 -11  13       35.61       29.73      3.07 o 
   6 -11  13       60.12       64.90      4.08 o 
   7 -11  13       93.68       84.47      4.68 o 
   8 -11  13       12.71       16.30      2.74 o 
   9 -11  13       19.76       20.55      3.02 o 
  -4 -10  13       19.50       21.02      2.77 o 
  -3 -10  13       10.44       12.92      2.36 o 
  -2 -10  13        2.50        1.06      1.77 o 
  -1 -10  13        0.62        0.04      1.27 o 
   0 -10  13        0.00        0.99      1.44 o 
   1 -10  13       51.20       34.02      2.91 o 
   2 -10  13        3.85        0.00      1.82 o 
   3 -10  13        1.31        2.56      2.14 o 
   4 -10  13        0.07        0.00      1.86 o 
   5 -10  13        1.40        1.21      1.99 o 
   6 -10  13       65.24       72.48      4.32 o 
   7 -10  13        6.22        3.88      2.16 o 
   8 -10  13       18.48       20.85      2.78 o 
   9 -10  13        0.73        0.06      2.13 o 
  -5  -9  13      115.56       92.58      4.86 o 
  -4  -9  13       22.36       18.06      2.54 o 
  -3  -9  13        0.37        1.13      1.40 o 
  -2  -9  13        0.00        0.08      1.30 o 
  -1  -9  13        8.42        5.90      1.44 o 
   0  -9  13        0.59        0.00      3.18 o 
   1  -9  13        6.91       13.75      2.25 o 
   2  -9  13      104.81      111.59      4.88 o 
   3  -9  13       50.39       44.53      3.30 o 
   4  -9  13       32.23       33.75      3.01 o 
   5  -9  13      220.24      216.12      7.61 o 
   6  -9  13       48.52       54.19      3.74 o 
   7  -9  13       94.08       97.04      7.38 o 
   8  -9  13        7.34        6.23      2.13 o 
   9  -9  13        2.08        5.18      2.20 o 
  -6  -8  13       44.93       52.59      3.66 o 
  -5  -8  13      174.94      162.03     11.51 o 
  -4  -8  13       10.94        9.96      2.21 o 
  -3  -8  13        1.23        1.39      1.32 o 
  -2  -8  13        5.68        6.58      1.61 o 
  -1  -8  13        0.06        0.15      1.21 o 
   0  -8  13        5.44        3.47      1.83 o 
   1  -8  13       48.89       36.50      2.95 o 
   2  -8  13       69.75       83.60      4.24 o 
   3  -8  13       27.52       25.91      2.65 o 
   4  -8  13       62.99       59.01      3.69 o 
   5  -8  13        4.28        5.36      2.04 o 
   6  -8  13       17.85       18.91      2.62 o 
   7  -8  13       77.64       75.11      4.29 o 
   8  -8  13        1.24        0.00      1.91 o 
   9  -8  13        0.18        0.00      2.37 o 
  -7  -7  13        0.35        0.00      2.64 o 
  -6  -7  13       76.38       63.69      5.16 o 
  -5  -7  13        0.49        0.00      1.82 o 
  -4  -7  13       29.68       30.23      2.53 o 
  -3  -7  13        0.77        0.16      1.31 o 
  -2  -7  13       13.81        6.16      2.09 o 
  -1  -7  13       65.05       72.78      2.89 o 
   0  -7  13       19.31       28.55      2.58 o 
   1  -7  13      102.00       81.82     10.67 o 
   2  -7  13      300.90      286.67      8.98 o 
   3  -7  13       17.77       20.95      4.40 o 
   4  -7  13        1.46        2.06      1.72 o 
   5  -7  13      192.41      206.00     16.64 o 
   6  -7  13       65.33       74.07      4.12 o 
   7  -7  13        4.06       10.21      2.79 o 
   8  -7  13        3.18        0.00      1.79 o 
   9  -7  13        5.72        1.15      2.18 o 
  -7  -6  13        0.97        2.64      2.75 o 
  -6  -6  13        8.25        8.45      2.79 o 
  -5  -6  13      111.10      103.68      4.19 o 
  -4  -6  13        2.55        1.80      1.36 o 
  -3  -6  13        4.29        6.92      1.46 o 
  -2  -6  13        4.45        4.36      1.35 o 
  -1  -6  13        1.10        4.65      1.76 o 
   0  -6  13        3.09        0.00      1.63 o 
   1  -6  13      116.42      100.95      4.52 o 
   2  -6  13       19.82       23.77      2.47 o 
   3  -6  13        4.13        3.66      1.69 o 
   4  -6  13        2.94        2.53      1.87 o 
   5  -6  13       50.01       45.86      4.30 o 
   6  -6  13        4.26        7.88      1.95 o 
   7  -6  13        0.72        0.05      1.76 o 
   8  -6  13        5.24        6.39      2.14 o 
   9  -6  13        0.94        0.00      2.00 o 
  -8  -5  13        0.09        2.18      2.75 o 
  -7  -5  13        6.06        8.61      2.91 o 
  -6  -5  13        0.80        0.77      2.30 o 
  -5  -5  13       32.10       23.46      2.18 o 
  -4  -5  13        6.94        7.26      2.62 o 
  -3  -5  13        0.04        0.00      1.19 o 
  -2  -5  13        9.26        6.44      1.37 o 
  -1  -5  13      193.26      229.93      7.48 o 
   0  -5  13      220.25      234.70      7.61 o 
   1  -5  13        6.64        4.32      1.73 o 
   2  -5  13       29.78       23.91      2.41 o 
   3  -5  13       36.23       37.80      2.96 o 
   4  -5  13       66.32       75.88      4.13 o 
   5  -5  13        2.64        3.35      2.87 o 
   6  -5  13        9.80       16.46      2.33 o 
   7  -5  13        3.10        0.10      1.88 o 
   8  -5  13       11.12        7.81      2.15 o 
  -8  -4  13        7.03        8.95      2.98 o 
  -7  -4  13        0.49        0.00      2.14 o 
  -6  -4  13        0.04        0.94      1.52 o 
  -5  -4  13        0.22        0.33      1.46 o 
  -4  -4  13       37.87       41.20      2.63 o 
  -3  -4  13        0.07        1.99      1.49 o 
  -2  -4  13      117.90      109.80      4.08 o 
  -1  -4  13       93.96      112.61      4.69 o 
   0  -4  13       10.96        9.65      1.92 o 
   1  -4  13      125.11      139.40      5.93 o 
   2  -4  13       69.07       77.80      3.96 o 
   3  -4  13      113.89      124.79      5.16 o 
   4  -4  13      136.65      130.68      5.23 o 
   5  -4  13        0.04        0.00      1.67 o 
   6  -4  13       14.86        9.31      2.28 o 
   7  -4  13       20.52       19.30      2.55 o 
   8  -4  13       80.30       87.63      4.53 o 
  -9  -3  13       12.32       15.72      3.40 o 
  -8  -3  13        7.52        6.54      2.87 o 
  -7  -3  13        1.93        0.00      1.60 o 
  -6  -3  13        0.04        0.36      1.59 o 
  -5  -3  13        5.98        4.29      1.64 o 
  -4  -3  13       33.11       39.90      2.61 o 
  -3  -3  13       33.68       39.99      2.58 o 
  -2  -3  13        8.13        7.85      1.84 o 
  -1  -3  13       24.08       26.78      3.48 o 
   0  -3  13        2.27        0.73      1.61 o 
   1  -3  13        3.51        5.94      1.73 o 
   2  -3  13       10.47       10.75      2.91 o 
   3  -3  13        0.60        0.00      1.72 o 
   4  -3  13      122.05      108.94      4.84 o 
   5  -3  13       13.80       17.85      2.54 o 
   6  -3  13        3.90        2.72      3.63 o 
   7  -3  13       31.80       40.54      3.48 o 
  -9  -2  13        2.47        1.57      2.75 o 
  -8  -2  13       25.30       21.77      3.52 o 
  -7  -2  13       17.96       17.59      2.22 o 
  -6  -2  13        4.88        4.75      1.70 o 
  -5  -2  13        0.00        0.00      1.47 o 
  -4  -2  13        0.78        5.47      1.87 o 
  -3  -2  13        4.83        3.73      1.52 o 
  -2  -2  13        9.01        9.30      2.79 o 
  -1  -2  13       33.13       28.58      3.52 o 
   0  -2  13       22.96       23.95      3.40 o 
   1  -2  13       96.77      115.15      4.77 o 
   2  -2  13       16.15       12.21      1.96 o 
   3  -2  13      141.06      151.59      8.53 o 
   4  -2  13       13.23        8.44      2.07 o 
   5  -2  13        4.17        2.26      1.86 o 
   6  -2  13        1.58        1.79      3.02 o 
   7  -2  13       44.45       33.28      3.12 o 
  -9  -1  13        0.58        2.10      2.45 o 
  -8  -1  13       35.32       37.86      3.37 o 
  -7  -1  13        6.60        2.63      1.74 o 
  -6  -1  13       15.30       14.07      2.08 o 
  -5  -1  13        1.14        0.00      1.51 o 
  -4  -1  13        7.24        6.88      1.91 o 
  -3  -1  13       78.53       96.10      3.90 o 
  -2  -1  13       62.32       72.26      5.43 o 
  -1  -1  13        0.00        1.34      2.49 o 
   0  -1  13        2.81        3.56      2.56 o 
   1  -1  13        0.02        0.00      2.56 o 
   2  -1  13       12.81       16.03      2.19 o 
   3  -1  13       16.69       21.55      2.38 o 
   4  -1  13        3.17        1.39      1.84 o 
   5  -1  13       24.84       21.71      2.56 o 
   6  -1  13       25.36       23.49      2.69 o 
  -9   0  13        1.17        1.73      3.86 o 
  -8   0  13        1.26        2.93      1.88 o 
  -7   0  13        1.17        0.21      1.77 o 
  -6   0  13       31.29       37.81      2.78 o 
  -5   0  13        5.29        3.36      1.70 o 
  -4   0  13       16.29       22.94      2.24 o 
  -3   0  13       60.74       54.44      4.34 o 
  -2   0  13       72.74       73.75      5.62 o 
  -1   0  13       13.27        9.83      3.02 o 
   0   0  13        1.60        1.26      2.75 o 
   1   0  13      112.17      142.76      7.80 o 
   2   0  13        7.80        6.81      2.91 o 
   3   0  13        1.23        0.91      1.78 o 
   4   0  13       40.11       42.05      3.16 o 
   5   0  13       66.69       69.02      4.04 o 
  -9   1  13        1.09        0.00      1.69 o 
  -8   1  13        0.10        0.27      1.78 o 
  -7   1  13        2.77        5.33      1.96 o 
  -6   1  13       65.14       57.26      3.37 o 
  -5   1  13        1.52        0.00      2.33 o 
  -4   1  13        0.02        0.00      1.59 o 
  -3   1  13        5.51       13.01      3.33 o 
  -2   1  13        0.74        0.00      2.30 o 
  -1   1  13        0.08        0.50      2.72 o 
   0   1  13       11.50        6.73      3.21 o 
   1   1  13        1.82        0.00      2.83 o 
   2   1  13        1.49        6.92      2.98 o 
   3   1  13       18.92       18.90      3.48 o 
   4   1  13        0.46        1.24      1.97 o 
  -9   2  13       18.52       21.06      2.58 o 
  -8   2  13        0.23        1.68      1.93 o 
  -7   2  13        2.14        3.42      1.95 o 
  -6   2  13        0.83        0.00      1.74 o 
  -5   2  13       23.76       21.51      3.19 o 
  -4   2  13        9.61        9.14      3.37 o 
  -3   2  13      112.69      100.11      6.62 o 
  -2   2  13      151.41      145.98      8.07 o 
  -1   2  13       10.20        8.34      3.29 o 
   0   2  13       19.09       19.05      3.52 o 
   1   2  13        3.38        3.29      3.06 o 
   2   2  13       32.19       34.20      4.40 o 
   3   2  13        2.00        4.48      3.06 o 
  -9   3  13        2.18        1.04      1.98 o 
  -8   3  13        3.93        6.87      2.11 o 
  -7   3  13      103.87      119.30      5.68 o 
  -6   3  13       14.67       13.70      3.56 o 
  -5   3  13        9.41       10.39      5.53 o 
  -4   3  13       18.03       17.72      2.17 o 
  -3   3  13       26.91       31.41      4.25 o 
  -2   3  13       42.20       32.40      4.32 o 
  -1   3  13        0.05        2.52      3.10 o 
   0   3  13        4.86        5.81      3.29 o 
   1   3  13        3.75        0.00      2.83 o 
   2   3  13       26.92       30.57      4.44 o 
  -8   4  13        1.30        3.60      2.16 o 
  -7   4  13       81.87       83.13      6.46 o 
  -6   4  13       44.58       42.89      3.14 o 
  -5   4  13        0.08        0.00      1.83 o 
  -4   4  13        9.27       15.02      5.45 o 
  -3   4  13        8.02        5.09      3.06 o 
  -2   4  13        4.20        0.77      2.87 o 
  -1   4  13        0.59        1.99      3.21 o 
   0   4  13        6.17        7.34      3.44 o 
  -6   5  13       12.80       14.05      2.42 o 
  -5   5  13        2.32        0.00      1.92 o 
  -4   5  13        0.08        0.00      3.10 o 
  -3   5  13        2.85        0.00      3.25 o 
   4 -13  14        8.56        7.96      2.52 o 
   0 -12  14       18.90       23.20      5.30 o 
   1 -12  14       53.45       53.86      7.38 o 
   2 -12  14        0.18        0.00      1.94 o 
   3 -12  14        2.98        3.76      2.19 o 
   4 -12  14        1.46        1.30      2.16 o 
   5 -12  14        1.08        2.10      2.27 o 
   6 -12  14        2.64        1.36      2.19 o 
   7 -12  14       24.09       31.06      3.27 o 
  -1 -11  14        2.44        3.53      2.10 o 
   0 -11  14        0.19        1.18      2.04 o 
   1 -11  14        4.20        3.72      2.19 o 
   2 -11  14        3.58        0.42      2.09 o 
   3 -11  14        1.94        1.87      2.28 o 
   4 -11  14        5.72        8.05      2.34 o 
   5 -11  14       27.59       24.17      2.96 o 
   6 -11  14      131.93      137.55      6.06 o 
   7 -11  14       34.26       41.94      4.42 o 
  -3 -10  14        0.09        0.00      1.96 o 
  -2 -10  14        0.97        3.26      1.54 o 
  -1 -10  14        0.74        0.00      1.84 o 
   0 -10  14        0.01        0.00      1.83 o 
   1 -10  14       42.14       36.16      3.17 o 
   2 -10  14        2.44        3.51      2.14 o 
   3 -10  14       44.59       44.86      3.52 o 
   4 -10  14       60.70       57.12      4.92 o 
   5 -10  14       77.64       84.30      4.67 o 
   6 -10  14        0.40        0.00      1.94 o 
   7 -10  14       63.02       63.47      8.00 o 
   8 -10  14        7.49        5.09      2.26 o 
  -4  -9  14        4.77        7.80      2.17 o 
  -3  -9  14        3.88        9.02      1.65 o 
  -2  -9  14        0.03        0.00      1.34 o 
  -1  -9  14        2.74        3.55      2.01 o 
   0  -9  14       29.54       32.37      2.96 o 
   1  -9  14       26.16       20.75      2.57 o 
   2  -9  14        0.99        0.36      1.89 o 
   3  -9  14       13.48       13.54      2.77 o 
   4  -9  14        5.94        4.31      2.16 o 
   5  -9  14      172.31      175.58      6.76 o 
   6  -9  14       32.95       37.87      3.36 o 
   7  -9  14       25.31       24.12      2.92 o 
   8  -9  14        0.12        1.19      2.07 o 
  -5  -8  14       52.11       58.95      4.86 o 
  -4  -8  14        7.76        4.54      1.56 o 
  -3  -8  14        0.32        0.35      1.34 o 
  -2  -8  14        1.88        0.73      1.38 o 
  -1  -8  14        2.84        3.76      1.99 o 
   0  -8  14        7.91       11.21      2.24 o 
   1  -8  14        0.13        0.00      1.85 o 
   2  -8  14        9.37        8.12      2.18 o 
   3  -8  14       44.64       55.30      3.72 o 
   4  -8  14      315.82      322.51     10.28 o 
   5  -8  14      144.44      160.96      6.39 o 
   6  -8  14       75.58       71.05      4.49 o 
   7  -8  14        3.76        2.24      2.09 o 
   8  -8  14        1.86        2.26      2.68 o 
  -6  -7  14       14.47       24.06      3.67 o 
  -5  -7  14       76.89       60.06      4.82 o 
  -4  -7  14        0.11        0.00      1.47 o 
  -3  -7  14        0.50        3.26      1.36 o 
  -2  -7  14        2.67        3.38      1.88 o 
  -1  -7  14       11.50       18.49      2.36 o 
   0  -7  14       34.91       30.01      2.74 o 
   1  -7  14        1.31        1.84      1.85 o 
   2  -7  14       53.34       62.23      5.26 o 
   3  -7  14        4.92        4.89      1.89 o 
   4  -7  14        2.35        5.68      2.02 o 
   5  -7  14        1.15        1.51      1.91 o 
   6  -7  14        4.26        4.39      2.13 o 
   7  -7  14        0.67        0.00      1.87 o 
   8  -7  14        0.19        0.00      1.95 o 
  -6  -6  14       39.97       33.89      4.02 o 
  -5  -6  14        0.00        1.13      1.62 o 
  -4  -6  14        1.29        2.16      2.26 o 
  -3  -6  14        7.29        7.06      1.73 o 
  -2  -6  14        1.19        2.54      1.83 o 
  -1  -6  14        1.84        0.00      1.75 o 
   0  -6  14        0.48        1.15      1.73 o 
   1  -6  14        0.53        0.63      1.66 o 
   2  -6  14        1.70        4.74      2.60 o 
   3  -6  14      139.40      152.52      5.97 o 
   4  -6  14        0.33        0.11      1.92 o 
   5  -6  14       18.98       13.75      2.36 o 
   6  -6  14       14.25       13.16      3.02 o 
   7  -6  14        5.81        7.63      2.83 o 
   8  -6  14        0.06        0.00      1.99 o 
  -7  -5  14        0.00        0.19      2.56 o 
  -6  -5  14        1.32        0.71      1.58 o 
  -5  -5  14        5.53        3.77      1.74 o 
  -4  -5  14        0.00        0.00      1.54 o 
  -3  -5  14        0.65        1.72      1.54 o 
  -2  -5  14      111.70      121.19      6.62 o 
  -1  -5  14       28.12       19.78      2.35 o 
   0  -5  14        0.29        0.09      1.55 o 
   1  -5  14       40.72       41.20      3.03 o 
   2  -5  14       58.00       66.86      3.97 o 
   3  -5  14        0.04        1.63      1.83 o 
   4  -5  14        8.46        5.37      2.79 o 
   5  -5  14        2.78        4.55      2.60 o 
   6  -5  14       12.30       18.00      2.52 o 
   7  -5  14        2.26        2.73      2.00 o 
  -7  -4  14        2.82        4.44      2.72 o 
  -6  -4  14        0.03        0.00      1.60 o 
  -5  -4  14       13.43       14.59      2.03 o 
  -4  -4  14        0.16        1.00      1.53 o 
  -3  -4  14        7.62       10.89      1.82 o 
  -2  -4  14       53.15       51.22      4.63 o 
  -1  -4  14       11.58       23.99      3.29 o 
   0  -4  14        0.02        0.27      2.45 o 
   1  -4  14        2.94        2.94      1.91 o 
   2  -4  14        4.50        6.17      1.90 o 
   3  -4  14      287.64      308.58      9.68 o 
   4  -4  14        5.37        4.90      2.75 o 
   5  -4  14       25.36       30.93      6.12 o 
   6  -4  14        5.80        5.61      2.10 o 
   7  -4  14        0.00        0.00      1.90 o 
  -8  -3  14        3.23        6.43      2.91 o 
  -7  -3  14        1.74        1.53      1.76 o 
  -6  -3  14       11.99       16.37      2.18 o 
  -5  -3  14       17.39       14.93      2.12 o 
  -4  -3  14       15.03       11.37      1.92 o 
  -3  -3  14        1.44        2.87      2.33 o 
  -2  -3  14       23.51       23.72      3.56 o 
  -1  -3  14        3.40        5.93      2.68 o 
   0  -3  14        5.25        2.26      2.60 o 
   1  -3  14        0.02        0.00      2.07 o 
   2  -3  14        0.65        3.82      2.01 o 
   3  -3  14      149.59      138.67      7.65 o 
   4  -3  14       24.96       21.99      2.53 o 
   5  -3  14       29.27       30.05      2.89 o 
   6  -3  14        0.22        3.36      2.01 o 
  -8  -2  14       11.92        9.07      3.02 o 
  -7  -2  14        4.88        3.87      1.84 o 
  -6  -2  14        5.64        5.38      1.82 o 
  -5  -2  14        0.46        0.00      1.59 o 
  -4  -2  14       13.59       17.61      2.09 o 
  -3  -2  14       34.21       37.45      4.09 o 
  -2  -2  14        0.01        0.00      2.45 o 
  -1  -2  14        7.97        9.18      3.10 o 
   0  -2  14        0.01        2.45      2.60 o 
   1  -2  14        0.78        0.34      2.49 o 
   2  -2  14        8.67        5.78      2.87 o 
   3  -2  14       29.73       33.22      2.83 o 
   4  -2  14        3.57        2.21      3.77 o 
   5  -2  14        2.48        0.00      1.91 o 
  -8  -1  14        0.32        0.00      1.88 o 
  -7  -1  14        3.68        2.95      1.86 o 
  -6  -1  14       20.46       24.35      2.48 o 
  -5  -1  14       15.70       28.15      2.55 o 
  -4  -1  14       30.19       24.02      2.33 o 
  -3  -1  14       22.59       21.65      3.56 o 
  -2  -1  14       14.96       26.05      3.86 o 
  -1  -1  14        0.56        0.00      2.49 o 
   0  -1  14       32.57       39.98      4.36 o 
   1  -1  14       48.16       45.83      4.74 o 
   2  -1  14        1.95        0.00      2.72 o 
   3  -1  14       39.70       28.42      4.02 o 
   4  -1  14        0.03        2.19      1.95 o 
   5  -1  14       12.31       10.61      2.36 o 
  -8   0  14        3.66        8.17      2.19 o 
  -7   0  14       23.41       23.87      2.61 o 
  -6   0  14       10.33        1.79      1.88 o 
  -5   0  14        1.42        1.55      1.72 o 
  -4   0  14        0.73        0.00      2.64 o 
  -3   0  14        3.74        0.04      2.87 o 
  -2   0  14       13.09       11.40      3.33 o 
  -1   0  14        0.26        0.00      2.60 o 
   0   0  14       27.29       40.74      4.51 o 
   1   0  14        0.95        5.01      2.95 o 
   2   0  14        0.67        1.30      2.79 o 
   3   0  14       11.90       15.80      3.56 o 
   4   0  14        0.14        0.00      2.72 o 
  -8   1  14        2.55        0.00      2.26 o 
  -7   1  14        7.37        0.90      2.74 o 
  -6   1  14       11.14        9.77      2.14 o 
  -5   1  14        0.78        1.64      1.79 o 
  -4   1  14       25.50       17.06      3.63 o 
  -3   1  14       67.43       74.17      5.62 o 
  -2   1  14      112.83      117.25      7.23 o 
  -1   1  14       11.26        4.02      3.14 o 
   0   1  14        9.90       11.09      3.48 o 
   1   1  14        7.43        4.59      2.83 o 
   2   1  14        2.45        4.67      3.14 o 
  -7   2  14       26.53       32.09      2.91 o 
  -6   2  14       85.07       98.56      4.44 o 
  -5   2  14        0.82        2.09      1.92 o 
  -4   2  14       30.04       19.82      3.90 o 
  -3   2  14       33.56       36.88      4.59 o 
  -2   2  14       13.82       22.61      3.98 o 
  -1   2  14        6.60        0.19      3.14 o 
   0   2  14        0.51        0.00      2.95 o 
   1   2  14        7.51        9.26      3.60 o 
  -6   3  14       22.96       30.69      3.08 o 
  -5   3  14       31.77       28.92      4.44 o 
  -4   3  14       27.93       31.67      4.44 o 
  -3   3  14        0.95        9.22      3.40 o 
  -2   3  14       44.42       41.62      4.86 o 
  -1   3  14        6.59       11.67      3.71 o 
   0 -11  15        0.37        0.00      2.08 o 
   1 -11  15       66.49       78.04      4.54 o 
   2 -11  15        0.39        0.00      2.49 o 
   3 -11  15        1.73        2.75      2.24 o 
   4 -11  15        0.76        0.00      2.11 o 
   5 -11  15        4.95        7.26      2.70 o 
  -1 -10  15        1.13        3.61      5.09 o 
   0 -10  15        7.66        3.72      2.28 o 
   1 -10  15       42.00       39.59      3.39 o 
   2 -10  15        1.49        0.00      2.08 o 
   3 -10  15        5.40        4.17      2.17 o 
   4 -10  15        0.77        3.05      2.22 o 
   5 -10  15        9.08        9.41      2.40 o 
   6 -10  15       16.32       13.53      2.54 o 
  -3  -9  15        6.24       16.28      2.74 o 
  -2  -9  15        0.48        0.00      1.95 o 
  -1  -9  15        0.21        0.00      1.85 o 
   0  -9  15        1.54        0.00      1.98 o 
   1  -9  15       34.05       38.36      3.25 o 
   2  -9  15        5.84        4.85      2.22 o 
   3  -9  15       10.48       10.89      3.48 o 
   4  -9  15       55.73       51.04      3.65 o 
   5  -9  15        5.23        4.44      2.22 o 
   6  -9  15       11.98       25.46      3.00 o 
  -4  -8  15        2.27        4.25      2.45 o 
  -3  -8  15        4.00        8.19      2.79 o 
  -2  -8  15        4.16        5.49      2.15 o 
  -1  -8  15        1.49        0.00      1.95 o 
   0  -8  15        0.98        0.00      3.29 o 
   1  -8  15       53.68       62.76      3.81 o 
   2  -8  15        8.08        8.47      2.30 o 
   3  -8  15        0.00        0.00      1.95 o 
   4  -8  15       13.07       13.99      2.51 o 
   5  -8  15        1.23        1.67      4.69 o 
   6  -8  15        1.92        0.00      2.07 o 
  -4  -7  15        1.79        3.62      1.72 o 
  -3  -7  15        3.86        4.32      2.49 o 
  -2  -7  15       33.59       39.29      4.05 o 
  -1  -7  15       17.06       11.31      7.25 o 
   0  -7  15        0.30        1.37      1.94 o 
   1  -7  15        5.28        4.83      1.96 o 
   2  -7  15        3.76        9.20      3.81 o 
   3  -7  15        0.52        5.26      2.72 o 
   4  -7  15       15.11       15.78      2.40 o 
   5  -7  15       17.08       14.41      2.55 o 
   6  -7  15        7.49       14.44      2.63 o 
  -5  -6  15        0.63        0.00      1.78 o 
  -4  -6  15        0.05        0.00      1.61 o 
  -3  -6  15        2.23        3.40      2.60 o 
  -2  -6  15       11.09       11.67      3.02 o 
  -1  -6  15        0.22        1.61      2.45 o 
   0  -6  15        2.89        2.74      1.98 o 
   1  -6  15        4.94        6.48      2.91 o 
   2  -6  15       42.23       42.26      3.28 o 
   3  -6  15      115.42      102.89      4.93 o 
   4  -6  15        3.94        3.46      2.39 o 
   5  -6  15        4.96        1.36      2.03 o 
   6  -6  15        4.64        0.98      1.92 o 
  -6  -5  15        1.11        2.45      2.75 o 
  -5  -5  15        6.25        5.37      1.82 o 
  -4  -5  15       13.68       19.05      3.33 o 
  -3  -5  15        9.07       11.40      2.91 o 
  -2  -5  15        1.71        1.15      2.33 o 
  -1  -5  15        0.25        0.00      2.33 o 
   0  -5  15        1.11        1.64      2.64 o 
   1  -5  15       25.53       36.34      3.03 o 
   2  -5  15        6.40        6.24      2.10 o 
   3  -5  15       70.24       69.66      4.11 o 
   4  -5  15       48.49       63.43      4.11 o 
   5  -5  15        4.58        1.38      1.98 o 
   6  -5  15        3.89        5.48      4.21 o 
  -6  -4  15       11.95       14.74      2.56 o 
  -5  -4  15        0.05        0.72      1.74 o 
  -4  -4  15        3.73        0.99      2.49 o 
  -3  -4  15        2.65        5.24      2.72 o 
  -2  -4  15       19.71       14.15      3.18 o 
  -1  -4  15        0.16        0.00      2.26 o 
   0  -4  15        7.29        9.95      3.02 o 
   1  -4  15        0.84        0.00      2.33 o 
   2  -4  15       49.34       50.00      4.74 o 
   3  -4  15        0.03        0.00      1.86 o 
   4  -4  15       20.37       23.03      2.81 o 
   5  -4  15        3.69        2.79      2.07 o 
  -6  -3  15        0.67        0.00      1.76 o 
  -5  -3  15        6.87        5.18      1.87 o 
  -4  -3  15       11.45       10.75      3.10 o 
  -3  -3  15        3.11        4.51      2.72 o 
  -2  -3  15       45.49       49.31      4.67 o 
  -1  -3  15        8.04        5.43      2.91 o 
   0  -3  15        2.08        0.00      2.52 o 
   1  -3  15       26.49       30.79      4.02 o 
   2  -3  15        0.06        0.00      2.64 o 
   3  -3  15       81.73       64.23      5.16 o 
   4  -3  15        0.90        0.00      1.83 o 
  -7  -2  15       18.67       17.83      2.43 o 
  -6  -2  15        7.40        8.72      2.11 o 
  -5  -2  15        1.22        4.93      2.91 o 
  -4  -2  15       56.57       57.80      5.16 o 
  -3  -2  15        1.03        0.00      2.33 o 
  -2  -2  15        5.51       10.14      3.02 o 
  -1  -2  15        0.03        0.00      2.64 o 
   0  -2  15       32.51       36.30      4.21 o 
   1  -2  15        0.74        1.07      2.64 o 
   2  -2  15        8.55       11.55      3.33 o 
   3  -2  15       44.74       48.39      4.97 o 
   4  -2  15        4.96        2.30      2.91 o 
  -6  -1  15        0.47        0.00      2.03 o 
  -5  -1  15        3.83        6.89      3.06 o 
  -4  -1  15        0.60        5.13      3.02 o 
  -3  -1  15        0.14        2.52      3.02 o 
  -2  -1  15        4.63        7.38      3.21 o 
  -1  -1  15       17.35       17.86      3.56 o 
   0  -1  15       15.93       16.95      3.52 o 
   1  -1  15        3.47        4.59      3.10 o 
   2  -1  15        0.61        0.00      2.79 o 
   3  -1  15        6.19        2.64      2.95 o 
  -6   0  15       20.61       23.02      2.65 o 
  -5   0  15       20.17       30.87      4.36 o 
  -4   0  15       74.55       66.83      5.70 o 
  -3   0  15      105.32      111.78      7.23 o 
  -2   0  15       38.51       40.59      4.51 o 
  -1   0  15       15.60       25.09      4.02 o 
   0   0  15        1.67        6.89      3.18 o 
   1   0  15       19.69       24.98      4.13 o 
  -5   1  15       19.36       17.60      3.86 o 
  -4   1  15       50.02       52.41      5.32 o 
  -3   1  15       36.27       33.74      4.55 o 
  -2   1  15       14.82       16.60      3.83 o 
  -1   1  15        0.00        1.07      3.06 o 
   0   1  15        0.25        1.03      2.83 o 
   2 -10  16       15.04       17.69      2.83 o 
   0  -9  16        0.01        0.00      6.46 o 
   1  -9  16        9.69       14.65      2.68 o 
   2  -9  16        0.07        0.00      2.11 o 
   3  -9  16        9.10        9.95      3.04 o 
   4  -9  16        1.93        0.00      2.00 o 
  -2  -8  16        7.00       11.82      3.18 o 
  -1  -8  16        2.35        3.25      2.75 o 
   0  -8  16       14.77       11.80      2.51 o 
   1  -8  16        0.06        0.17      2.07 o 
   2  -8  16       12.30       20.27      2.82 o 
   3  -8  16        2.65        4.65      2.25 o 
   4  -8  16       24.46       30.02      3.18 o 
  -3  -7  16       17.55       25.55      3.83 o 
  -2  -7  16       18.07        7.80      3.02 o 
  -1  -7  16        2.73        7.23      2.95 o 
   0  -7  16        1.60        4.59      2.79 o 
   1  -7  16        0.11        0.00      2.22 o 
   2  -7  16        0.08        0.60      2.02 o 
   3  -7  16       13.75       12.29      4.28 o 
   4  -7  16       53.82       67.86      4.25 o 
  -3  -6  16       17.17       19.36      3.44 o 
  -2  -6  16        0.31        0.00      2.64 o 
  -1  -6  16       17.51       16.30      3.33 o 
   0  -6  16       11.38        5.51      2.98 o 
   1  -6  16        1.04        1.15      2.75 o 
   2  -6  16       46.91       44.39      3.45 o 
   3  -6  16       14.92       15.00      2.60 o 
   4  -6  16       25.99       22.63      2.86 o 
  -4  -5  16        0.09        0.00      2.79 o 
  -3  -5  16        1.66        4.40      2.87 o 
  -2  -5  16       12.94       14.92      3.29 o 
  -1  -5  16        0.33        1.07      2.68 o 
   0  -5  16        1.07        8.00      3.18 o 
   1  -5  16        9.76       11.59      3.25 o 
   2  -5  16      106.41      101.72      6.66 o 
   3  -5  16       35.29       37.22      4.40 o 
   4  -5  16        5.20        4.02      2.11 o 
  -4  -4  16       20.01       23.56      3.79 o 
  -3  -4  16        4.09        4.21      2.87 o 
  -2  -4  16       12.46       19.28      3.63 o 
  -1  -4  16        1.75        0.00      2.68 o 
   0  -4  16        9.99       13.12      3.44 o 
   1  -4  16        2.67        0.77      2.75 o 
   2  -4  16        0.73        2.26      2.56 o 
   3  -4  16       15.31       11.94      3.21 o 
  -4  -3  16       13.03       10.86      3.33 o 
  -3  -3  16        0.29        1.95      2.91 o 
  -2  -3  16        0.35        2.18      2.95 o 
  -1  -3  16        0.69        0.04      2.87 o 
   0  -3  16       48.23       66.07      5.59 o 
   1  -3  16        0.01        4.90      3.10 o 
   2  -3  16       60.79       49.35      4.93 o 
  -4  -2  16        4.99       12.43      3.40 o 
  -3  -2  16        5.53        1.61      3.06 o 
  -2  -2  16        3.26        9.95      3.44 o 
  -1  -2  16       15.68       25.29      4.02 o 
   0  -2  16        1.09        0.00      2.72 o 
   1  -2  16        0.00        0.00      2.64 o 
  -3  -1  16       54.63       59.22      5.55 o 
  -2  -1  16        5.68        3.60      3.18 o 
  -1  -1  16        2.93        5.16      3.21 o 
                                                 
